# Supplementary material for: Inoculation of pear flowers with Metschnikowia reukaufii and Acinetobacter nectaris enhances attraction of honeybees and hoverflies, but does not increase fruit and seed set
Source: PLoS One. 2021 Apr 22;16(4):e0250203. doi: 10.1371/journal.pone.0250203 (PMC8061982; doi:10.1371/journal.pone.0250203)
Supplement: S1 Dataset — (XLSX) [file pone.0250203.s004.xlsx]

## Sheet: Sheet1
Orchard	Heigth of cluster (meter)	Clusters Class 1: no damage	Clusters Class 2: pistils damaged	Clusters Class 3: pistils + top of receptaculum damaged	Clusters Class 4 (Ovules damaged)
Herk-de-stad	1	28	14	6	16
Herk-de-stad	2	32	26	6	1
Tielt-winge	1	32	0	1	13
Tielt-winge	2	54	0	1	18
Horpmaal	1	12	0	4	36
Horpmaal	2	28	0	7	34
