# Supplementary material for: Inoculation of pear flowers with Metschnikowia reukaufii and Acinetobacter nectaris enhances attraction of honeybees and hoverflies, but does not increase fruit and seed set
Source: PLoS One. 2021 Apr 22;16(4):e0250203. doi: 10.1371/journal.pone.0250203 (PMC8061982; doi:10.1371/journal.pone.0250203)
Supplement: S2 Dataset — (XLSX) [file pone.0250203.s005.xlsx]

## Sheet: Sheet1
Orchard	Treatment	Plot	Tree	clusters/tree	clusters treated	Fruits on treated clusters after June drop	Fruit set after June drop	Fruit set adjusted
Tielt-Winge	No pollination	1	1	170	18	3	0.0222222	0.0244342
Tielt-Winge	No pollination	1	2	41	13	2	0.0205128	0.0227327
Tielt-Winge	No pollination	1	3	216	19	5	0.0350877	0.0372401
Tielt-Winge	No pollination	2	1	147	24	3	0.0166667	0.0189043
Tielt-Winge	No pollination	2	2	128	16	2	0.0166667	0.0189043
Tielt-Winge	No pollination	2	3	218	18	1	0.00740741	0.00968793
Tielt-Winge	No pollination	3	1	104	16	1	0.00833333	0.0106096
Tielt-Winge	No pollination	3	2	167	18	1	0.00740741	0.00968793
Tielt-Winge	No pollination	3	3	183	15	1	0.00888889	0.0111626
Tielt-Winge	No pollination	4	1	106	14	1	0.00952381	0.0117945
Tielt-Winge	No pollination	4	2	80	15	4	0.0355556	0.0377058
Tielt-Winge	No pollination	4	3	62	14	0	0	0.00231481
Tielt-Winge	Hand pollination	1	1	52	20	9	0.06	0.062037
Tielt-Winge	Hand pollination	1	2	31	13	11	0.112821	0.114613
Tielt-Winge	Hand pollination	1	3	41	26	31	0.158974	0.160553
Tielt-Winge	Hand pollination	2	1	108	24	17	0.0944444	0.096322
Tielt-Winge	Hand pollination	2	2	158	22	25	0.151515	0.153129
Tielt-Winge	Hand pollination	2	3	155	15	5	0.0444444	0.0465535
Tielt-Winge	Hand pollination	3	1	132	23	13	0.0753623	0.0773282
Tielt-Winge	Hand pollination	3	2	202	19	11	0.077193	0.0791504
Tielt-Winge	Hand pollination	3	3	122	18	12	0.0888889	0.0907922
Tielt-Winge	Hand pollination	4	1	127	18	15	0.111111	0.112912
Tielt-Winge	Hand pollination	4	2	74	15	12	0.106667	0.108488
Tielt-Winge	Hand pollination	4	3	56	45	27	0.08	0.0819444
Tielt-Winge	Open pollination	1	1	118	/	39	0.0440678	0.0461786
Tielt-Winge	Open pollination	1	2	42	/	40	0.126984	0.128711
Tielt-Winge	Open pollination	1	3	18	/	1	0.00740741	0.00968793
Tielt-Winge	Open pollination	2	1	242	/	91	0.0501377	0.0522204
Tielt-Winge	Open pollination	2	2	25	/	20	0.106667	0.108488
Tielt-Winge	Open pollination	2	3	74	/	50	0.0900901	0.0919878
Tielt-Winge	Open pollination	3	1	5	/	1	0.0266667	0.028858
Tielt-Winge	Open pollination	3	2	11	/	5	0.0606061	0.0626403
Tielt-Winge	Open pollination	3	3	57	/	41	0.0959064	0.0977772
Tielt-Winge	Open pollination	4	1	94	/	60	0.0851064	0.0870272
Tielt-Winge	Open pollination	4	2	21	/	18	0.114286	0.116071
Tielt-Winge	Open pollination	4	3	44	/	18	0.0545455	0.0566077
