# Supplementary material for: Inoculation of pear flowers with Metschnikowia reukaufii and Acinetobacter nectaris enhances attraction of honeybees and hoverflies, but does not increase fruit and seed set
Source: PLoS One. 2021 Apr 22;16(4):e0250203. doi: 10.1371/journal.pone.0250203 (PMC8061982; doi:10.1371/journal.pone.0250203)
Supplement: S3 Dataset — (XLSX) [file pone.0250203.s006.xlsx]

## Sheet: Fruit set 2019
Orchard	Treatment	Plot number	Initial clusters	Fruitlets after June drop	Fruit set	Fruit set (%)
Gutshoven	Control	4A	72	36	0.0666667	6.66667
Gutshoven	Control	4A	64	39	0.08125	8.125
Gutshoven	Control	4A	59	36	0.0813559	8.13559
Gutshoven	Control	4A	45	20	0.0592593	5.92593
Gutshoven	Control	4A	98	38	0.0517007	5.17007
Gutshoven	Control	4B	64	64	0.133333	13.3333
Gutshoven	Control	4B	31	25	0.107527	10.7527
Gutshoven	Control	4B	85	69	0.108235	10.8235
Gutshoven	Control	4B	18	21	0.155556	15.5556
Gutshoven	Control	4B	90	40	0.0592593	5.92593
Gutshoven	Control	4C	50	28	0.0746667	7.46667
Gutshoven	Control	4C	102	62	0.0810458	8.10458
Gutshoven	Control	4C	79	48	0.0810127	8.10127
Gutshoven	Control	4C	16	5	0.0416667	4.16667
Gutshoven	Control	4C	98	28	0.0380952	3.80952
Gutshoven	Control	4D	67	60	0.119403	11.9403
Gutshoven	Control	4D	18	15	0.111111	11.1111
Gutshoven	Control	4D	29	15	0.0689655	6.89655
Gutshoven	Control	4D	141	57	0.0539007	5.39007
Gutshoven	Control	4D	54	29	0.0716049	7.16049
Gutshoven	Yeast	1A	107	58	0.0722741	7.22741
Gutshoven	Yeast	1A	63	39	0.0825397	8.25397
Gutshoven	Yeast	1A	18	18	0.133333	13.3333
Gutshoven	Yeast	1A	121	74	0.0815427	8.15427
Gutshoven	Yeast	1A	180	53	0.0392593	3.92593
Gutshoven	Yeast	1B	18	17	0.125926	12.5926
Gutshoven	Yeast	1B	13	9	0.0923077	9.23077
Gutshoven	Yeast	1B	60	48	0.106667	10.6667
Gutshoven	Yeast	1B	49	2	0.00544218	0.544218
Gutshoven	Yeast	1B	46	15	0.0434783	4.34783
Gutshoven	Yeast	1C	143	64	0.0596737	5.96737
Gutshoven	Yeast	1C	54	43	0.106173	10.6173
Gutshoven	Yeast	1C	164	65	0.0528455	5.28455
Gutshoven	Yeast	1C	61	43	0.0939891	9.39891
Gutshoven	Yeast	1C	117	63	0.0717949	7.17949
Gutshoven	Yeast	1D	17	19	0.14902	14.902
Gutshoven	Yeast	1D	7	13	0.247619	24.7619
Gutshoven	Yeast	1D	19	22	0.154386	15.4386
Gutshoven	Yeast	1D	22	7	0.0424242	4.24242
Gutshoven	Yeast	1D	148	73	0.0657658	6.57658
Gutshoven	Bacteria	2A	92	40	0.057971	5.7971
Gutshoven	Bacteria	2A	218	62	0.0379205	3.79205
Gutshoven	Bacteria	2A	104	32	0.0410256	4.10256
Gutshoven	Bacteria	2A	126	55	0.0582011	5.82011
Gutshoven	Bacteria	2A	180	45	0.0333333	3.33333
Gutshoven	Bacteria	2B	111	60	0.0720721	7.20721
Gutshoven	Bacteria	2B	46	13	0.0376812	3.76812
Gutshoven	Bacteria	2B	48	44	0.122222	12.2222
Gutshoven	Bacteria	2B	17	25	0.196078	19.6078
Gutshoven	Bacteria	2B	80	36	0.06	6
Gutshoven	Bacteria	2C	122	52	0.0568306	5.68306
Gutshoven	Bacteria	2C	87	46	0.0704981	7.04981
Gutshoven	Bacteria	2C	110	65	0.0787879	7.87879
Gutshoven	Bacteria	2C	82	58	0.0943089	9.43089
Gutshoven	Bacteria	2C	137	70	0.0681265	6.81265
Gutshoven	Bacteria	2D	66	15	0.030303	3.0303
Gutshoven	Bacteria	2D	47	20	0.0567376	5.67376
Gutshoven	Bacteria	2D	88	39	0.0590909	5.90909
Gutshoven	Bacteria	2D	32	12	0.05	5
Gutshoven	Bacteria	2D	30	41	0.182222	18.2222
Gutshoven	Yeast+bacteria	3A	282	67	0.0316785	3.16785
Gutshoven	Yeast+bacteria	3A	182	48	0.0351648	3.51648
Gutshoven	Yeast+bacteria	3A	217	63	0.0387097	3.87097
Gutshoven	Yeast+bacteria	3A	137	41	0.0399027	3.99027
Gutshoven	Yeast+bacteria	3A	232	59	0.033908	3.3908
Gutshoven	Yeast+bacteria	3B	110	74	0.089697	8.9697
Gutshoven	Yeast+bacteria	3B	10	14	0.186667	18.6667
Gutshoven	Yeast+bacteria	3B	137	67	0.0652068	6.52068
Gutshoven	Yeast+bacteria	3B	84	65	0.103175	10.3175
Gutshoven	Yeast+bacteria	3B	43	24	0.0744186	7.44186
Gutshoven	Yeast+bacteria	3C	76	39	0.0684211	6.84211
Gutshoven	Yeast+bacteria	3C	80	48	0.08	8
Gutshoven	Yeast+bacteria	3C	116	44	0.0505747	5.05747
Gutshoven	Yeast+bacteria	3C	92	55	0.0797101	7.97101
Gutshoven	Yeast+bacteria	3C	172	63	0.0488372	4.88372
Gutshoven	Yeast+bacteria	3D	16	10	0.0833333	8.33333
Gutshoven	Yeast+bacteria	3D	21	35	0.222222	22.2222
Gutshoven	Yeast+bacteria	3D	28	40	0.190476	19.0476
Gutshoven	Yeast+bacteria	3D	54	36	0.0888889	8.88889
Gutshoven	Yeast+bacteria	3D	72	43	0.0796296	7.96296
Herk-de-Stad	Control	4A	47	45	0.12766	12.766
Herk-de-Stad	Control	4A	52	57	0.146154	14.6154
Herk-de-Stad	Control	4A	54	44	0.108642	10.8642
Herk-de-Stad	Control	4A	19	22	0.154386	15.4386
Herk-de-Stad	Control	4A	75	21	0.0373333	3.73333
Herk-de-Stad	Control	4B	17	18	0.141176	14.1176
Herk-de-Stad	Control	4B	4	9	0.3	30
Herk-de-Stad	Control	4B	70	84	0.16	16
Herk-de-Stad	Control	4B	74	54	0.0972973	9.72973
Herk-de-Stad	Control	4B	66	42	0.0848485	8.48485
Herk-de-Stad	Control	4C	57	35	0.0818713	8.18713
Herk-de-Stad	Control	4C	27	25	0.123457	12.3457
Herk-de-Stad	Control	4C	51	76	0.198693	19.8693
Herk-de-Stad	Control	4C	41	39	0.126829	12.6829
Herk-de-Stad	Control	4C	144	27	0.025	2.5
Herk-de-Stad	Control	4D	162	90	0.0740741	7.40741
Herk-de-Stad	Control	4D	77	51	0.0883117	8.83117
Herk-de-Stad	Control	4D	110	68	0.0824242	8.24242
Herk-de-Stad	Control	4D	9	17	0.251852	25.1852
Herk-de-Stad	Control	4D	88	63	0.0954545	9.54545
Herk-de-Stad	Yeast	1A	69	41	0.0792271	7.92271
Herk-de-Stad	Yeast	1A	45	50	0.148148	14.8148
Herk-de-Stad	Yeast	1A	76	78	0.136842	13.6842
Herk-de-Stad	Yeast	1A	88	55	0.0833333	8.33333
Herk-de-Stad	Yeast	1A	76	49	0.0859649	8.59649
Herk-de-Stad	Yeast	1B	35	36	0.137143	13.7143
Herk-de-Stad	Yeast	1B	15	30	0.266667	26.6667
Herk-de-Stad	Yeast	1B	72	80	0.148148	14.8148
Herk-de-Stad	Yeast	1B	36	55	0.203704	20.3704
Herk-de-Stad	Yeast	1B	32	53	0.220833	22.0833
Herk-de-Stad	Yeast	1C	44	49	0.148485	14.8485
Herk-de-Stad	Yeast	1C	115	67	0.0776812	7.76812
Herk-de-Stad	Yeast	1C	66	83	0.167677	16.7677
Herk-de-Stad	Yeast	1C	48	65	0.180556	18.0556
Herk-de-Stad	Yeast	1C	19	29	0.203509	20.3509
Herk-de-Stad	Yeast	1D	17	14	0.109804	10.9804
Herk-de-Stad	Yeast	1D	8	11	0.183333	18.3333
Herk-de-Stad	Yeast	1D	46	66	0.191304	19.1304
Herk-de-Stad	Yeast	1D	4	6	0.2	20
Herk-de-Stad	Yeast	1D	8	16	0.266667	26.6667
Herk-de-Stad	Bacteria	2A	72	41	0.0759259	7.59259
Herk-de-Stad	Bacteria	2A	36	68	0.251852	25.1852
Herk-de-Stad	Bacteria	2A	43	33	0.102326	10.2326
Herk-de-Stad	Bacteria	2A	3	8	0.355556	35.5556
Herk-de-Stad	Bacteria	2B	52	43	0.110256	11.0256
Herk-de-Stad	Bacteria	2B	56	60	0.142857	14.2857
Herk-de-Stad	Bacteria	2B	62	71	0.152688	15.2688
Herk-de-Stad	Bacteria	2B	8	17	0.283333	28.3333
Herk-de-Stad	Bacteria	2B	88	52	0.0787879	7.87879
Herk-de-Stad	Bacteria	2C	39	41	0.140171	14.0171
Herk-de-Stad	Bacteria	2C	71	62	0.116432	11.6432
Herk-de-Stad	Bacteria	2C	68	88	0.172549	17.2549
Herk-de-Stad	Bacteria	2C	29	35	0.16092	16.092
Herk-de-Stad	Bacteria	2C	49	30	0.0816327	8.16327
Herk-de-Stad	Bacteria	2D	6	10	0.222222	22.2222
Herk-de-Stad	Bacteria	2D	24	28	0.155556	15.5556
Herk-de-Stad	Bacteria	2D	38	55	0.192982	19.2982
Herk-de-Stad	Bacteria	2D	64	46	0.0958333	9.58333
Herk-de-Stad	Yeast+bacteria	3A	74	61	0.10991	10.991
Herk-de-Stad	Yeast+bacteria	3A	63	75	0.15873	15.873
Herk-de-Stad	Yeast+bacteria	3A	33	66	0.266667	26.6667
Herk-de-Stad	Yeast+bacteria	3A	98	26	0.0353741	3.53741
Herk-de-Stad	Yeast+bacteria	3A	100	46	0.0613333	6.13333
Herk-de-Stad	Yeast+bacteria	3B	136	49	0.0480392	4.80392
Herk-de-Stad	Yeast+bacteria	3B	188	54	0.0382979	3.82979
Herk-de-Stad	Yeast+bacteria	3B	76	82	0.14386	14.386
Herk-de-Stad	Yeast+bacteria	3B	55	63	0.152727	15.2727
Herk-de-Stad	Yeast+bacteria	3B	69	45	0.0869565	8.69565
Herk-de-Stad	Yeast+bacteria	3C	17	21	0.164706	16.4706
Herk-de-Stad	Yeast+bacteria	3C	18	26	0.192593	19.2593
Herk-de-Stad	Yeast+bacteria	3C	93	48	0.0688172	6.88172
Herk-de-Stad	Yeast+bacteria	3C	59	62	0.140113	14.0113
Herk-de-Stad	Yeast+bacteria	3C	44	45	0.136364	13.6364
Herk-de-Stad	Yeast+bacteria	3D	43	42	0.130233	13.0233
Herk-de-Stad	Yeast+bacteria	3D	13	29	0.297436	29.7436
Herk-de-Stad	Yeast+bacteria	3D	35	85	0.32381	32.381
Herk-de-Stad	Yeast+bacteria	3D	104	92	0.117949	11.7949
Herk-de-Stad	Yeast+bacteria	3D	89	71	0.106367	10.6367
Tielt-Winge	Control	4A	234	75	0.042735	4.2735
Tielt-Winge	Control	4A	82	51	0.0829268	8.29268
Tielt-Winge	Control	4A	285	89	0.0416374	4.16374
Tielt-Winge	Control	4A	232	88	0.0505747	5.05747
Tielt-Winge	Control	4A	168	93	0.0738095	7.38095
Tielt-Winge	Control	4B	51	56	0.146405	14.6405
Tielt-Winge	Control	4B	152	74	0.0649123	6.49123
Tielt-Winge	Control	4B	49	68	0.185034	18.5034
Tielt-Winge	Control	4B	58	49	0.112644	11.2644
Tielt-Winge	Control	4B	75	65	0.115556	11.5556
Tielt-Winge	Control	4C	119	64	0.0717087	7.17087
Tielt-Winge	Control	4C	62	60	0.129032	12.9032
Tielt-Winge	Control	4C	76	90	0.157895	15.7895
Tielt-Winge	Control	4C	122	92	0.100546	10.0546
Tielt-Winge	Control	4C	138	82	0.0792271	7.92271
Tielt-Winge	Control	4D	121	75	0.0826446	8.26446
Tielt-Winge	Control	4D	122	70	0.0765027	7.65027
Tielt-Winge	Control	4D	142	97	0.0910798	9.10798
Tielt-Winge	Control	4D	112	59	0.0702381	7.02381
Tielt-Winge	Control	4D	120	72	0.08	8
Tielt-Winge	Yeast	1A	149	92	0.0823266	8.23266
Tielt-Winge	Yeast	1A	117	100	0.11396	11.396
Tielt-Winge	Yeast	1A	90	73	0.108148	10.8148
Tielt-Winge	Yeast	1A	116	87	0.1	10
Tielt-Winge	Yeast	1A	11	27	0.327273	32.7273
Tielt-Winge	Yeast	1B	36	48	0.177778	17.7778
Tielt-Winge	Yeast	1B	51	79	0.206536	20.6536
Tielt-Winge	Yeast	1B	63	57	0.120635	12.0635
Tielt-Winge	Yeast	1B	34	40	0.156863	15.6863
Tielt-Winge	Yeast	1B	119	83	0.0929972	9.29972
Tielt-Winge	Yeast	1C	157	93	0.0789809	7.89809
Tielt-Winge	Yeast	1C	181	99	0.0729282	7.29282
Tielt-Winge	Yeast	1C	212	93	0.0584906	5.84906
Tielt-Winge	Yeast	1C	212	95	0.0597484	5.97484
Tielt-Winge	Yeast	1C	158	87	0.0734177	7.34177
Tielt-Winge	Yeast	1D	161	97	0.0803313	8.03313
Tielt-Winge	Yeast	1D	180	92	0.0681481	6.81481
Tielt-Winge	Yeast	1D	220	104	0.0630303	6.30303
Tielt-Winge	Yeast	1D	240	124	0.0688889	6.88889
Tielt-Winge	Yeast	1D	181	98	0.0721915	7.21915
Tielt-Winge	Bacteria	2A	99	100	0.13468	13.468
Tielt-Winge	Bacteria	2A	162	111	0.091358	9.1358
Tielt-Winge	Bacteria	2A	149	119	0.106488	10.6488
Tielt-Winge	Bacteria	2A	162	112	0.0921811	9.21811
Tielt-Winge	Bacteria	2A	34	56	0.219608	21.9608
Tielt-Winge	Bacteria	2B	54	84	0.207407	20.7407
Tielt-Winge	Bacteria	2B	59	70	0.158192	15.8192
Tielt-Winge	Bacteria	2B	27	63	0.311111	31.1111
Tielt-Winge	Bacteria	2B	26	45	0.230769	23.0769
Tielt-Winge	Bacteria	2B	30	27	0.12	12
Tielt-Winge	Bacteria	2C	117	116	0.132194	13.2194
Tielt-Winge	Bacteria	2C	121	79	0.0870523	8.70523
Tielt-Winge	Bacteria	2C	80	67	0.111667	11.1667
Tielt-Winge	Bacteria	2C	130	88	0.0902564	9.02564
Tielt-Winge	Bacteria	2C	177	91	0.0685499	6.85499
Tielt-Winge	Bacteria	2D	114	83	0.097076	9.7076
Tielt-Winge	Bacteria	2D	144	82	0.0759259	7.59259
Tielt-Winge	Bacteria	2D	83	61	0.097992	9.7992
Tielt-Winge	Bacteria	2D	184	82	0.0594203	5.94203
Tielt-Winge	Bacteria	2D	167	90	0.0718563	7.18563
Tielt-Winge	Yeast+bacteria	3A	67	75	0.149254	14.9254
Tielt-Winge	Yeast+bacteria	3A	61	79	0.172678	17.2678
Tielt-Winge	Yeast+bacteria	3A	158	68	0.057384	5.7384
Tielt-Winge	Yeast+bacteria	3A	50	87	0.232	23.2
Tielt-Winge	Yeast+bacteria	3A	115	101	0.117101	11.7101
Tielt-Winge	Yeast+bacteria	3B	47	46	0.130496	13.0496
Tielt-Winge	Yeast+bacteria	3B	111	61	0.0732733	7.32733
Tielt-Winge	Yeast+bacteria	3B	91	99	0.145055	14.5055
Tielt-Winge	Yeast+bacteria	3B	201	88	0.0583748	5.83748
Tielt-Winge	Yeast+bacteria	3B	90	48	0.0711111	7.11111
Tielt-Winge	Yeast+bacteria	3C	191	75	0.052356	5.2356
Tielt-Winge	Yeast+bacteria	3C	110	97	0.117576	11.7576
Tielt-Winge	Yeast+bacteria	3C	194	94	0.0646048	6.46048
Tielt-Winge	Yeast+bacteria	3C	58	66	0.151724	15.1724
Tielt-Winge	Yeast+bacteria	3C	50	56	0.149333	14.9333
Tielt-Winge	Yeast+bacteria	3D	162	96	0.0790123	7.90123
Tielt-Winge	Yeast+bacteria	3D	320	83	0.0345833	3.45833
Tielt-Winge	Yeast+bacteria	3D	245	68	0.0370068	3.70068
Tielt-Winge	Yeast+bacteria	3D	208	84	0.0538462	5.38462
Tielt-Winge	Yeast+bacteria	3D	221	80	0.0482655	4.82655

## Sheet: Fruit set 2020
Herk-de-Stad	Bacteria	2A	153	52	0.0485528	0.0504338	5.04338
Herk-de-Stad	Bacteria	2A	37	31	0.119691	0.121276	12.1276
Herk-de-Stad	Bacteria	2A	86	111	0.184385	0.1857	18.57
Herk-de-Stad	Bacteria	2A	64	57	0.127232	0.128785	12.8785
Herk-de-Stad	Bacteria	2A	48	40	0.119048	0.120635	12.0635
Herk-de-Stad	Bacteria	2B	132	53	0.0573593	0.0592036	5.92036
Herk-de-Stad	Bacteria	2B	29	38	0.187192	0.188495	18.8495
Herk-de-Stad	Bacteria	2B	48	83	0.247024	0.248078	24.8078
Herk-de-Stad	Bacteria	2B	59	31	0.0750605	0.0768311	7.68311
Herk-de-Stad	Bacteria	2B	13	29	0.318681	0.319437	31.9437
Herk-de-Stad	Bacteria	2C	93	57	0.0875576	0.0892761	8.92761
Herk-de-Stad	Bacteria	2C	22	30	0.194805	0.196077	19.6077
Herk-de-Stad	Bacteria	2C	54	54	0.142857	0.144345	14.4345
Herk-de-Stad	Bacteria	2C	33	41	0.177489	0.178833	17.8833
Herk-de-Stad	Bacteria	2C	88	62	0.100649	0.102313	10.2313
Herk-de-Stad	Bacteria	2D	50	39	0.111429	0.113048	11.3048
Herk-de-Stad	Bacteria	2D	38	29	0.109023	0.110652	11.0652
Herk-de-Stad	Bacteria	2D	51	53	0.148459	0.149924	14.9924
Herk-de-Stad	Bacteria	2D	83	44	0.0757315	0.0774993	7.74993
Herk-de-Stad	Bacteria	2D	54	37	0.0978836	0.0995591	9.95591
Tielt-Winge	Bacteria	2A	29	47	0.231527	0.232646	23.2646
Tielt-Winge	Bacteria	2A	14	8	0.0816327	0.0833759	8.33759
Tielt-Winge	Bacteria	2A	15	7	0.0666667	0.0684722	6.84722
Tielt-Winge	Bacteria	2A	18	19	0.150794	0.152249	15.2249
Tielt-Winge	Bacteria	2A	91	66	0.103611	0.105262	10.5262
Tielt-Winge	Bacteria	2B	108	58	0.0767196	0.0784832	7.84832
Tielt-Winge	Bacteria	2B	103	52	0.0721221	0.0739049	7.39049
Tielt-Winge	Bacteria	2B	128	73	0.0814732	0.0832171	8.32171
Tielt-Winge	Bacteria	2B	184	68	0.052795	0.0546584	5.46584
Tielt-Winge	Bacteria	2B	72	47	0.093254	0.0949487	9.49487
Tielt-Winge	Bacteria	2C	12	6	0.0714286	0.0732143	7.32143
Tielt-Winge	Bacteria	2C	84	39	0.0663265	0.0681335	6.81335
Tielt-Winge	Bacteria	2C	8	1	0.0178571	0.0198661	1.98661
Tielt-Winge	Bacteria	2C	30	2	0.00952381	0.0115675	1.15675
Tielt-Winge	Bacteria	2C	107	6	0.00801068	0.0100606	1.00606
Tielt-Winge	Bacteria	2D	31	9	0.0414747	0.0433852	4.33852
Tielt-Winge	Bacteria	2D	8	11	0.196429	0.197693	19.7693
Tielt-Winge	Bacteria	2D	102	59	0.0826331	0.0843721	8.43721
Tielt-Winge	Bacteria	2D	43	37	0.122924	0.124495	12.4495
Tielt-Winge	Bacteria	2D	24	22	0.130952	0.13249	13.249
Horpmaal	Bacteria	2A	281	70	0.0355872	0.0375222	3.75222
Horpmaal	Bacteria	2A	109	48	0.0629096	0.0647308	6.47308
Horpmaal	Bacteria	2A	144	62	0.0615079	0.063335	6.3335
Horpmaal	Bacteria	2A	228	77	0.0482456	0.0501279	5.01279
Horpmaal	Bacteria	2A	267	82	0.0438737	0.0457743	4.57743
Horpmaal	Bacteria	2B	171	61	0.0509607	0.0528317	5.28317
Horpmaal	Bacteria	2B	157	57	0.0518653	0.0537326	5.37326
Horpmaal	Bacteria	2B	225	57	0.0361905	0.038123	3.8123
Horpmaal	Bacteria	2B	46	13	0.0403727	0.0422878	4.22878
Horpmaal	Bacteria	2B	201	54	0.0383795	0.0403029	4.03029
Horpmaal	Bacteria	2C	174	49	0.0402299	0.0421456	4.21456
Horpmaal	Bacteria	2C	185	65	0.0501931	0.0520672	5.20672
Horpmaal	Bacteria	2C	195	59	0.0432234	0.0451267	4.51267
Horpmaal	Bacteria	2C	193	61	0.0451517	0.0470469	4.70469
Horpmaal	Bacteria	2C	176	64	0.0519481	0.0538149	5.38149
Horpmaal	Bacteria	2D	183	67	0.0523029	0.0541683	5.41683
Horpmaal	Bacteria	2D	111	42	0.0540541	0.0559122	5.59122
Horpmaal	Bacteria	2D	261	90	0.0492611	0.0511392	5.11392
Horpmaal	Bacteria	2D	125	65	0.0742857	0.0760595	7.60595
Horpmaal	Bacteria	2D	80	55	0.0982143	0.0998884	9.98884
Herk-de-Stad	Control	4A	34	46	0.193277	0.194555	19.4555
Herk-de-Stad	Control	4A	55	58	0.150649	0.152105	15.2105
Herk-de-Stad	Control	4A	70	124	0.253061	0.25409	25.409
Herk-de-Stad	Control	4A	38	19	0.0714286	0.0732143	7.32143
Herk-de-Stad	Control	4A	49	50	0.145773	0.147249	14.7249
Herk-de-Stad	Control	4B	63	48	0.108844	0.110473	11.0473
Herk-de-Stad	Control	4B	41	20	0.0696864	0.0714794	7.14794
Herk-de-Stad	Control	4B	96	81	0.120536	0.122117	12.2117
Herk-de-Stad	Control	4B	44	43	0.13961	0.141112	14.1112
Herk-de-Stad	Control	4B	14	4	0.0408163	0.0427296	4.27296
Herk-de-Stad	Control	4C	174	33	0.0270936	0.029064	2.9064
Herk-de-Stad	Control	4C	98	47	0.0685131	0.070311	7.0311
Herk-de-Stad	Control	4C	157	66	0.0600546	0.0618877	6.18877
Herk-de-Stad	Control	4C	68	12	0.0252101	0.0271884	2.71884
Herk-de-Stad	Control	4C	20	18	0.128571	0.130119	13.0119
Herk-de-Stad	Control	4D	58	60	0.147783	0.149251	14.9251
Herk-de-Stad	Control	4D	18	22	0.174603	0.175959	17.5959
Herk-de-Stad	Control	4D	98	80	0.116618	0.118216	11.8216
Herk-de-Stad	Control	4D	98	36	0.0524781	0.0543428	5.43428
Herk-de-Stad	Control	4D	82	63	0.109756	0.111382	11.1382
Tielt-Winge	Control	4A	118	39	0.0472155	0.0491021	4.91021
Tielt-Winge	Control	4A	42	40	0.136054	0.137571	13.7571
Tielt-Winge	Control	4A	18	1	0.00793651	0.00998677	0.998677
Tielt-Winge	Control	4A	31	11	0.0506912	0.0525634	5.25634
Tielt-Winge	Control	4A	8	3	0.0535714	0.0554315	5.54315
Tielt-Winge	Control	4B	242	91	0.053719	0.0555785	5.55785
Tielt-Winge	Control	4B	25	20	0.114286	0.115893	11.5893
Tielt-Winge	Control	4B	74	50	0.0965251	0.0982062	9.82062
Tielt-Winge	Control	4B	171	89	0.0743525	0.0761261	7.61261
Tielt-Winge	Control	4B	175	79	0.0644898	0.0663044	6.63044
Tielt-Winge	Control	4C	5	1	0.0285714	0.0305357	3.05357
Tielt-Winge	Control	4C	11	5	0.0649351	0.0667478	6.67478
Tielt-Winge	Control	4C	57	41	0.102757	0.104412	10.4412
Tielt-Winge	Control	4C	26	7	0.0384615	0.0403846	4.03846
Tielt-Winge	Control	4C	72	47	0.093254	0.0949487	9.49487
Tielt-Winge	Control	4D	94	60	0.0911854	0.0928888	9.28888
Tielt-Winge	Control	4D	21	18	0.122449	0.124022	12.4022
Tielt-Winge	Control	4D	44	18	0.0584416	0.0602814	6.02814
Tielt-Winge	Control	4D	27	15	0.0793651	0.0811177	8.11177
Tielt-Winge	Control	4D	61	24	0.0562061	0.0580552	5.80552
Horpmaal	Control	4A	311	85	0.0390446	0.0409652	4.09652
Horpmaal	Control	4A	261	75	0.0410509	0.0429632	4.29632
Horpmaal	Control	4A	94	42	0.0638298	0.0656472	6.56472
Horpmaal	Control	4A	333	80	0.03432	0.0362604	3.62604
Horpmaal	Control	4A	196	61	0.0444606	0.0463587	4.63587
Horpmaal	Control	4B	172	60	0.0498339	0.0517096	5.17096
Horpmaal	Control	4B	404	57	0.0201556	0.0221549	2.21549
Horpmaal	Control	4B	273	59	0.0308739	0.0328286	3.28286
Horpmaal	Control	4B	455	68	0.0213501	0.0233445	2.33445
Horpmaal	Control	4B	257	59	0.032796	0.0347427	3.47427
Horpmaal	Control	4C	154	53	0.0491651	0.0510436	5.10436
Horpmaal	Control	4C	201	82	0.05828	0.0601205	6.01205
Horpmaal	Control	4C	260	66	0.0362637	0.038196	3.8196
Horpmaal	Control	4C	255	75	0.0420168	0.0439251	4.39251
Horpmaal	Control	4C	240	67	0.039881	0.0417981	4.17981
Horpmaal	Control	4D	158	77	0.0696203	0.0714135	7.14135
Horpmaal	Control	4D	183	70	0.0546448	0.0565005	5.65005
Horpmaal	Control	4D	262	66	0.0359869	0.0379203	3.79203
Horpmaal	Control	4D	299	51	0.0243669	0.0263487	2.63487
Horpmaal	Control	4D	183	30	0.0234192	0.025405	2.5405
Herk-de-Stad	Yeast	1A	195	23	0.0168498	0.0188629	1.88629
Herk-de-Stad	Yeast	1A	115	64	0.0795031	0.0812552	8.12552
Herk-de-Stad	Yeast	1A	105	102	0.138776	0.140281	14.0281
Herk-de-Stad	Yeast	1A	111	48	0.0617761	0.063602	6.3602
Herk-de-Stad	Yeast	1A	133	61	0.0655209	0.0673313	6.73313
Herk-de-Stad	Yeast	1B	148	53	0.0511583	0.0530285	5.30285
Herk-de-Stad	Yeast	1B	151	47	0.0444655	0.0463635	4.63635
Herk-de-Stad	Yeast	1B	88	71	0.11526	0.116863	11.6863
Herk-de-Stad	Yeast	1B	168	53	0.045068	0.0469636	4.69636
Herk-de-Stad	Yeast	1B	144	57	0.0565476	0.0583953	5.83953
Herk-de-Stad	Yeast	1C	190	48	0.0360902	0.0380232	3.80232
Herk-de-Stad	Yeast	1C	38	56	0.210526	0.211732	21.1732
Herk-de-Stad	Yeast	1C	98	141	0.205539	0.206766	20.6766
Herk-de-Stad	Yeast	1C	92	45	0.0698758	0.071668	7.1668
Herk-de-Stad	Yeast	1C	51	59	0.165266	0.166661	16.6661
Herk-de-Stad	Yeast	1D	73	42	0.0821918	0.0839326	8.39326
Herk-de-Stad	Yeast	1D	30	37	0.17619	0.17754	17.754
Herk-de-Stad	Yeast	1D	48	72	0.214286	0.215476	21.5476
Herk-de-Stad	Yeast	1D	63	36	0.0816327	0.0833759	8.33759
Herk-de-Stad	Yeast	1D	107	51	0.0680908	0.0698904	6.98904
Tielt-Winge	Yeast	1A	58	56	0.137931	0.13944	13.944
Tielt-Winge	Yeast	1A	24	23	0.136905	0.138418	13.8418
Tielt-Winge	Yeast	1A	195	82	0.0600733	0.0619063	6.19063
Tielt-Winge	Yeast	1A	44	20	0.0649351	0.0667478	6.67478
Tielt-Winge	Yeast	1A	60	34	0.0809524	0.0826984	8.26984
Tielt-Winge	Yeast	1B	146	65	0.0636008	0.0654191	6.54191
Tielt-Winge	Yeast	1B	125	60	0.0685714	0.070369	7.0369
Tielt-Winge	Yeast	1B	93	71	0.109063	0.110692	11.0692
Tielt-Winge	Yeast	1B	198	53	0.0382395	0.0401635	4.01635
Tielt-Winge	Yeast	1B	62	35	0.0806452	0.0823925	8.23925
Tielt-Winge	Yeast	1C	61	41	0.0960187	0.097702	9.7702
Tielt-Winge	Yeast	1C	13	16	0.175824	0.177175	17.7175
Tielt-Winge	Yeast	1C	0	0	0	0.00208333	0.208333
Tielt-Winge	Yeast	1C	30	12	0.0571429	0.0589881	5.89881
Tielt-Winge	Yeast	1C	22	13	0.0844156	0.0861472	8.61472
Tielt-Winge	Yeast	1D	15	19	0.180952	0.182282	18.2282
Tielt-Winge	Yeast	1D	33	18	0.0779221	0.0796807	7.96807
Tielt-Winge	Yeast	1D	0	0	0	0.00208333	0.208333
Tielt-Winge	Yeast	1D	4	0	0	0.00208333	0.208333
Tielt-Winge	Yeast	1D	12	12	0.142857	0.144345	14.4345
Horpmaal	Yeast	1A	177	54	0.0435835	0.0454853	4.54853
Horpmaal	Yeast	1A	243	58	0.0340976	0.0360388	3.60388
Horpmaal	Yeast	1A	70	76	0.155102	0.156539	15.6539
Horpmaal	Yeast	1A	228	78	0.0488722	0.0507519	5.07519
Horpmaal	Yeast	1A	154	56	0.0519481	0.0538149	5.38149
Horpmaal	Yeast	1B	181	82	0.0647198	0.0665335	6.65335
Horpmaal	Yeast	1B	193	88	0.0651369	0.0669489	6.69489
Horpmaal	Yeast	1B	145	66	0.0650246	0.066837	6.6837
Horpmaal	Yeast	1B	42	11	0.037415	0.0393424	3.93424
Horpmaal	Yeast	1B	149	68	0.0651965	0.0670082	6.70082
Horpmaal	Yeast	1C	276	67	0.0346791	0.0366179	3.66179
Horpmaal	Yeast	1C	270	69	0.0365079	0.0384392	3.84392
Horpmaal	Yeast	1C	205	69	0.0480836	0.0499666	4.99666
Horpmaal	Yeast	1C	157	68	0.0618744	0.0637	6.37
Horpmaal	Yeast	1C	186	74	0.0568356	0.0586822	5.86822
Horpmaal	Yeast	1D	128	61	0.0680804	0.06988	6.988
Horpmaal	Yeast	1D	301	70	0.0332226	0.0351675	3.51675
Horpmaal	Yeast	1D	224	63	0.0401786	0.0420945	4.20945
Horpmaal	Yeast	1D	191	59	0.0441286	0.0460281	4.60281
Horpmaal	Yeast	1D	244	75	0.043911	0.0458114	4.58114
Herk-de-Stad	Yeast+bacteria	3A	24	43	0.255952	0.256969	25.6969
Herk-de-Stad	Yeast+bacteria	3A	47	64	0.194529	0.195802	19.5802
Herk-de-Stad	Yeast+bacteria	3A	128	95	0.106027	0.107668	10.7668
Herk-de-Stad	Yeast+bacteria	3A	92	26	0.0403727	0.0422878	4.22878
Herk-de-Stad	Yeast+bacteria	3A	34	49	0.205882	0.207108	20.7108
Herk-de-Stad	Yeast+bacteria	3B	54	70	0.185185	0.186497	18.6497
Herk-de-Stad	Yeast+bacteria	3B	11	9	0.116883	0.118479	11.8479
Herk-de-Stad	Yeast+bacteria	3B	108	111	0.146825	0.148297	14.8297
Herk-de-Stad	Yeast+bacteria	3B	79	70	0.126582	0.128138	12.8138
Herk-de-Stad	Yeast+bacteria	3B	37	41	0.158301	0.159725	15.9725
Herk-de-Stad	Yeast+bacteria	3C	91	46	0.0722135	0.0739959	7.39959
Herk-de-Stad	Yeast+bacteria	3C	50	50	0.142857	0.144345	14.4345
Herk-de-Stad	Yeast+bacteria	3C	56	72	0.183673	0.184991	18.4991
Herk-de-Stad	Yeast+bacteria	3C	118	72	0.0871671	0.0888872	8.88872
Herk-de-Stad	Yeast+bacteria	3C	185	46	0.0355212	0.0374566	3.74566
Herk-de-Stad	Yeast+bacteria	3D	58	64	0.157635	0.159062	15.9062
Herk-de-Stad	Yeast+bacteria	3D	41	49	0.170732	0.172104	17.2104
Herk-de-Stad	Yeast+bacteria	3D	49	51	0.148688	0.150152	15.0152
Herk-de-Stad	Yeast+bacteria	3D	83	61	0.104991	0.106637	10.6637
Herk-de-Stad	Yeast+bacteria	3D	34	51	0.214286	0.215476	21.5476
Tielt-Winge	Yeast+bacteria	3A	23	9	0.0559006	0.057751	5.7751
Tielt-Winge	Yeast+bacteria	3A	22	12	0.0779221	0.0796807	7.96807
Tielt-Winge	Yeast+bacteria	3A	4	1	0.0357143	0.0376488	3.76488
Tielt-Winge	Yeast+bacteria	3A	37	22	0.0849421	0.0866715	8.66715
Tielt-Winge	Yeast+bacteria	3A	2	0	0	0.00208333	0.208333
Tielt-Winge	Yeast+bacteria	3B	105	68	0.092517	0.0942149	9.42149
Tielt-Winge	Yeast+bacteria	3B	102	33	0.0462185	0.0481092	4.81092
Tielt-Winge	Yeast+bacteria	3B	43	24	0.0797342	0.0814853	8.14853
Tielt-Winge	Yeast+bacteria	3B	74	20	0.03861	0.0405325	4.05325
Tielt-Winge	Yeast+bacteria	3B	180	75	0.0595238	0.0613591	6.13591
Tielt-Winge	Yeast+bacteria	3C	84	56	0.0952381	0.0969246	9.69246
Tielt-Winge	Yeast+bacteria	3C	11	10	0.12987	0.131412	13.1412
Tielt-Winge	Yeast+bacteria	3C	108	57	0.0753968	0.077166	7.7166
Tielt-Winge	Yeast+bacteria	3C	190	67	0.0503759	0.0522494	5.22494
Tielt-Winge	Yeast+bacteria	3C	146	72	0.0704501	0.0722399	7.22399
Tielt-Winge	Yeast+bacteria	3D	28	19	0.0969388	0.0986182	9.86182
Tielt-Winge	Yeast+bacteria	3D	52	41	0.112637	0.114251	11.4251
Tielt-Winge	Yeast+bacteria	3D	45	16	0.0507937	0.0526653	5.26653
Tielt-Winge	Yeast+bacteria	3D	3	0	0	0.00208333	0.208333
Tielt-Winge	Yeast+bacteria	3D	44	18	0.0584416	0.0602814	6.02814
Horpmaal	Yeast+bacteria	3A	295	82	0.0397094	0.0416273	4.16273
Horpmaal	Yeast+bacteria	3A	383	108	0.0402835	0.042199	4.2199
Horpmaal	Yeast+bacteria	3A	184	68	0.052795	0.0546584	5.46584
Horpmaal	Yeast+bacteria	3A	278	98	0.0503597	0.0522332	5.22332
Horpmaal	Yeast+bacteria	3A	49	26	0.0758017	0.0775692	7.75692
Horpmaal	Yeast+bacteria	3B	154	55	0.0510204	0.0528912	5.28912
Horpmaal	Yeast+bacteria	3B	183	54	0.0421546	0.0440623	4.40623
Horpmaal	Yeast+bacteria	3B	146	72	0.0704501	0.0722399	7.22399
Horpmaal	Yeast+bacteria	3B	158	60	0.0542495	0.0561068	5.61068
Horpmaal	Yeast+bacteria	3B	195	75	0.0549451	0.0567995	5.67995
Horpmaal	Yeast+bacteria	3C	223	84	0.0538117	0.0556708	5.56708
Horpmaal	Yeast+bacteria	3C	104	31	0.0425824	0.0444883	4.44883
Horpmaal	Yeast+bacteria	3C	185	73	0.0563707	0.0582191	5.82191
Horpmaal	Yeast+bacteria	3C	192	70	0.0520833	0.0539497	5.39497
Horpmaal	Yeast+bacteria	3C	201	82	0.05828	0.0601205	6.01205
Horpmaal	Yeast+bacteria	3D	259	76	0.0419195	0.0438281	4.38281
Horpmaal	Yeast+bacteria	3D	96	60	0.0892857	0.090997	9.0997
Horpmaal	Yeast+bacteria	3D	107	68	0.0907877	0.0924928	9.24928
Horpmaal	Yeast+bacteria	3D	115	52	0.0645963	0.0664105	6.64105
Horpmaal	Yeast+bacteria	3D	105	30	0.0408163	0.0427296	4.27296

## Sheet: Seed set 2019
Orchard	Treatment	Plot number	well-developed seeds
Tielt-Winge	Bacteria	2A	0
Tielt-Winge	Bacteria	2A	4
Tielt-Winge	Bacteria	2A	4
Tielt-Winge	Bacteria	2A	1
Tielt-Winge	Bacteria	2A	1
Tielt-Winge	Bacteria	2A	2
Tielt-Winge	Bacteria	2A	4
Tielt-Winge	Bacteria	2A	0
Tielt-Winge	Bacteria	2A	0
Tielt-Winge	Bacteria	2A	4
Tielt-Winge	Bacteria	2B	1
Tielt-Winge	Bacteria	2B	4
Tielt-Winge	Bacteria	2B	2
Tielt-Winge	Bacteria	2B	4
Tielt-Winge	Bacteria	2B	1
Tielt-Winge	Bacteria	2B	2
Tielt-Winge	Bacteria	2B	8
Tielt-Winge	Bacteria	2B	4
Tielt-Winge	Bacteria	2B	3
Tielt-Winge	Bacteria	2B	5
Tielt-Winge	Bacteria	2C	4
Tielt-Winge	Bacteria	2C	4
Tielt-Winge	Bacteria	2C	5
Tielt-Winge	Bacteria	2C	2
Tielt-Winge	Bacteria	2C	4
Tielt-Winge	Bacteria	2C	3
Tielt-Winge	Bacteria	2C	2
Tielt-Winge	Bacteria	2C	6
Tielt-Winge	Bacteria	2C	4
Tielt-Winge	Bacteria	2C	0
Tielt-Winge	Bacteria	2D	3
Tielt-Winge	Bacteria	2D	1
Tielt-Winge	Bacteria	2D	2
Tielt-Winge	Bacteria	2D	0
Tielt-Winge	Bacteria	2D	3
Tielt-Winge	Bacteria	2D	3
Tielt-Winge	Bacteria	2D	8
Tielt-Winge	Bacteria	2D	4
Tielt-Winge	Bacteria	2D	7
Tielt-Winge	Bacteria	2D	9
Herkdestad	Bacteria	2A	4
Herkdestad	Bacteria	2A	6
Herkdestad	Bacteria	2A	3
Herkdestad	Bacteria	2A	7
Herkdestad	Bacteria	2A	4
Herkdestad	Bacteria	2A	2
Herkdestad	Bacteria	2A	3
Herkdestad	Bacteria	2A	3
Herkdestad	Bacteria	2A	7
Herkdestad	Bacteria	2A	0
Herkdestad	Bacteria	2B	9
Herkdestad	Bacteria	2B	4
Herkdestad	Bacteria	2B	4
Herkdestad	Bacteria	2B	7
Herkdestad	Bacteria	2B	5
Herkdestad	Bacteria	2B	2
Herkdestad	Bacteria	2B	7
Herkdestad	Bacteria	2B	4
Herkdestad	Bacteria	2B	0
Herkdestad	Bacteria	2B	3
Herkdestad	Bacteria	2C	4
Herkdestad	Bacteria	2C	6
Herkdestad	Bacteria	2C	3
Herkdestad	Bacteria	2C	8
Herkdestad	Bacteria	2C	5
Herkdestad	Bacteria	2C	5
Herkdestad	Bacteria	2C	3
Herkdestad	Bacteria	2C	0
Herkdestad	Bacteria	2C	9
Herkdestad	Bacteria	2C	5
Herkdestad	Bacteria	2D	7
Herkdestad	Bacteria	2D	9
Herkdestad	Bacteria	2D	2
Herkdestad	Bacteria	2D	2
Herkdestad	Bacteria	2D	8
Herkdestad	Bacteria	2D	5
Herkdestad	Bacteria	2D	3
Herkdestad	Bacteria	2D	4
Herkdestad	Bacteria	2D	4
Herkdestad	Bacteria	2D	0
Gutshoven	Bacteria	2A	4
Gutshoven	Bacteria	2A	6
Gutshoven	Bacteria	2A	5
Gutshoven	Bacteria	2A	2
Gutshoven	Bacteria	2A	1
Gutshoven	Bacteria	2A	0
Gutshoven	Bacteria	2A	2
Gutshoven	Bacteria	2A	0
Gutshoven	Bacteria	2A	8
Gutshoven	Bacteria	2A	0
Gutshoven	Bacteria	2B	0
Gutshoven	Bacteria	2B	0
Gutshoven	Bacteria	2B	1
Gutshoven	Bacteria	2B	2
Gutshoven	Bacteria	2B	2
Gutshoven	Bacteria	2B	0
Gutshoven	Bacteria	2B	7
Gutshoven	Bacteria	2B	0
Gutshoven	Bacteria	2B	7
Gutshoven	Bacteria	2B	3
Gutshoven	Bacteria	2C	4
Gutshoven	Bacteria	2C	3
Gutshoven	Bacteria	2C	1
Gutshoven	Bacteria	2C	4
Gutshoven	Bacteria	2C	6
Gutshoven	Bacteria	2C	7
Gutshoven	Bacteria	2C	3
Gutshoven	Bacteria	2C	4
Gutshoven	Bacteria	2C	0
Gutshoven	Bacteria	2C	1
Gutshoven	Bacteria	2D	2
Gutshoven	Bacteria	2D	4
Gutshoven	Bacteria	2D	1
Gutshoven	Bacteria	2D	1
Gutshoven	Bacteria	2D	6
Gutshoven	Bacteria	2D	3
Gutshoven	Bacteria	2D	5
Gutshoven	Bacteria	2D	0
Gutshoven	Bacteria	2D	2
Gutshoven	Bacteria	2D	6
Tielt-Winge	Control	4A	6
Tielt-Winge	Control	4A	0
Tielt-Winge	Control	4A	1
Tielt-Winge	Control	4A	3
Tielt-Winge	Control	4A	2
Tielt-Winge	Control	4A	2
Tielt-Winge	Control	4A	3
Tielt-Winge	Control	4A	4
Tielt-Winge	Control	4A	1
Tielt-Winge	Control	4A	0
Tielt-Winge	Control	4B	1
Tielt-Winge	Control	4B	4
Tielt-Winge	Control	4B	4
Tielt-Winge	Control	4B	1
Tielt-Winge	Control	4B	6
Tielt-Winge	Control	4B	1
Tielt-Winge	Control	4B	0
Tielt-Winge	Control	4B	2
Tielt-Winge	Control	4B	1
Tielt-Winge	Control	4B	2
Tielt-Winge	Control	4C	0
Tielt-Winge	Control	4C	0
Tielt-Winge	Control	4C	2
Tielt-Winge	Control	4C	2
Tielt-Winge	Control	4C	3
Tielt-Winge	Control	4C	2
Tielt-Winge	Control	4C	4
Tielt-Winge	Control	4C	0
Tielt-Winge	Control	4C	2
Tielt-Winge	Control	4C	4
Tielt-Winge	Control	4D	2
Tielt-Winge	Control	4D	2
Tielt-Winge	Control	4D	0
Tielt-Winge	Control	4D	0
Tielt-Winge	Control	4D	2
Tielt-Winge	Control	4D	4
Tielt-Winge	Control	4D	4
Tielt-Winge	Control	4D	2
Tielt-Winge	Control	4D	2
Tielt-Winge	Control	4D	4
Herkdestad	Control	4A	6
Herkdestad	Control	4A	5
Herkdestad	Control	4A	4
Herkdestad	Control	4A	2
Herkdestad	Control	4A	0
Herkdestad	Control	4A	5
Herkdestad	Control	4A	5
Herkdestad	Control	4A	6
Herkdestad	Control	4A	8
Herkdestad	Control	4A	3
Herkdestad	Control	4B	8
Herkdestad	Control	4B	4
Herkdestad	Control	4B	2
Herkdestad	Control	4B	6
Herkdestad	Control	4B	2
Herkdestad	Control	4B	2
Herkdestad	Control	4B	0
Herkdestad	Control	4B	5
Herkdestad	Control	4B	0
Herkdestad	Control	4B	7
Herkdestad	Control	4C	3
Herkdestad	Control	4C	9
Herkdestad	Control	4C	5
Herkdestad	Control	4C	5
Herkdestad	Control	4C	6
Herkdestad	Control	4C	8
Herkdestad	Control	4C	6
Herkdestad	Control	4C	8
Herkdestad	Control	4C	2
Herkdestad	Control	4C	5
Herkdestad	Control	4D	4
Herkdestad	Control	4D	3
Herkdestad	Control	4D	8
Herkdestad	Control	4D	0
Herkdestad	Control	4D	4
Herkdestad	Control	4D	1
Herkdestad	Control	4D	3
Herkdestad	Control	4D	2
Herkdestad	Control	4D	1
Herkdestad	Control	4D	0
Gutshoven	Control	4A	0
Gutshoven	Control	4A	0
Gutshoven	Control	4A	2
Gutshoven	Control	4A	4
Gutshoven	Control	4A	1
Gutshoven	Control	4A	3
Gutshoven	Control	4A	8
Gutshoven	Control	4A	0
Gutshoven	Control	4A	0
Gutshoven	Control	4A	0
Gutshoven	Control	4B	6
Gutshoven	Control	4B	4
Gutshoven	Control	4B	2
Gutshoven	Control	4B	0
Gutshoven	Control	4B	8
Gutshoven	Control	4B	3
Gutshoven	Control	4B	1
Gutshoven	Control	4B	1
Gutshoven	Control	4B	1
Gutshoven	Control	4B	3
Gutshoven	Control	4C	3
Gutshoven	Control	4C	6
Gutshoven	Control	4C	5
Gutshoven	Control	4C	2
Gutshoven	Control	4C	8
Gutshoven	Control	4C	6
Gutshoven	Control	4C	0
Gutshoven	Control	4C	1
Gutshoven	Control	4C	0
Gutshoven	Control	4C	2
Gutshoven	Control	4D	1
Gutshoven	Control	4D	3
Gutshoven	Control	4D	6
Gutshoven	Control	4D	0
Gutshoven	Control	4D	2
Gutshoven	Control	4D	6
Gutshoven	Control	4D	2
Gutshoven	Control	4D	0
Gutshoven	Control	4D	2
Gutshoven	Control	4D	1
Tielt-Winge	Yeast	1A	7
Tielt-Winge	Yeast	1A	0
Tielt-Winge	Yeast	1A	3
Tielt-Winge	Yeast	1A	1
Tielt-Winge	Yeast	1A	3
Tielt-Winge	Yeast	1A	3
Tielt-Winge	Yeast	1A	0
Tielt-Winge	Yeast	1A	4
Tielt-Winge	Yeast	1A	1
Tielt-Winge	Yeast	1A	5
Tielt-Winge	Yeast	1B	3
Tielt-Winge	Yeast	1B	0
Tielt-Winge	Yeast	1B	1
Tielt-Winge	Yeast	1B	2
Tielt-Winge	Yeast	1B	3
Tielt-Winge	Yeast	1B	2
Tielt-Winge	Yeast	1B	8
Tielt-Winge	Yeast	1B	8
Tielt-Winge	Yeast	1B	0
Tielt-Winge	Yeast	1B	4
Tielt-Winge	Yeast	1C	2
Tielt-Winge	Yeast	1C	1
Tielt-Winge	Yeast	1C	4
Tielt-Winge	Yeast	1C	2
Tielt-Winge	Yeast	1C	6
Tielt-Winge	Yeast	1C	1
Tielt-Winge	Yeast	1C	6
Tielt-Winge	Yeast	1C	8
Tielt-Winge	Yeast	1C	2
Tielt-Winge	Yeast	1C	3
Tielt-Winge	Yeast	1D	1
Tielt-Winge	Yeast	1D	1
Tielt-Winge	Yeast	1D	4
Tielt-Winge	Yeast	1D	3
Tielt-Winge	Yeast	1D	3
Tielt-Winge	Yeast	1D	3
Tielt-Winge	Yeast	1D	0
Tielt-Winge	Yeast	1D	2
Tielt-Winge	Yeast	1D	1
Tielt-Winge	Yeast	1D	2
Herkdestad	Yeast	1A	6
Herkdestad	Yeast	1A	0
Herkdestad	Yeast	1A	7
Herkdestad	Yeast	1A	10
Herkdestad	Yeast	1A	0
Herkdestad	Yeast	1A	4
Herkdestad	Yeast	1A	0
Herkdestad	Yeast	1A	0
Herkdestad	Yeast	1A	10
Herkdestad	Yeast	1B	1
Herkdestad	Yeast	1B	4
Herkdestad	Yeast	1B	4
Herkdestad	Yeast	1B	4
Herkdestad	Yeast	1B	4
Herkdestad	Yeast	1B	5
Herkdestad	Yeast	1B	5
Herkdestad	Yeast	1B	1
Herkdestad	Yeast	1B	0
Herkdestad	Yeast	1B	0
Herkdestad	Yeast	1C	10
Herkdestad	Yeast	1C	4
Herkdestad	Yeast	1C	2
Herkdestad	Yeast	1C	10
Herkdestad	Yeast	1C	4
Herkdestad	Yeast	1C	3
Herkdestad	Yeast	1C	4
Herkdestad	Yeast	1C	1
Herkdestad	Yeast	1C	6
Herkdestad	Yeast	1C	0
Herkdestad	Yeast	1D	1
Herkdestad	Yeast	1D	3
Herkdestad	Yeast	1D	2
Herkdestad	Yeast	1D	5
Herkdestad	Yeast	1D	3
Herkdestad	Yeast	1D	6
Herkdestad	Yeast	1D	4
Herkdestad	Yeast	1D	5
Herkdestad	Yeast	1D	0
Herkdestad	Yeast	1D	0
Gutshoven	Yeast	1A	5
Gutshoven	Yeast	1A	4
Gutshoven	Yeast	1A	5
Gutshoven	Yeast	1A	4
Gutshoven	Yeast	1A	2
Gutshoven	Yeast	1A	1
Gutshoven	Yeast	1A	5
Gutshoven	Yeast	1A	2
Gutshoven	Yeast	1A	5
Gutshoven	Yeast	1A	4
Gutshoven	Yeast	1B	3
Gutshoven	Yeast	1B	5
Gutshoven	Yeast	1B	5
Gutshoven	Yeast	1B	1
Gutshoven	Yeast	1B	8
Gutshoven	Yeast	1B	4
Gutshoven	Yeast	1B	5
Gutshoven	Yeast	1B	0
Gutshoven	Yeast	1B	7
Gutshoven	Yeast	1B	2
Gutshoven	Yeast	1C	5
Gutshoven	Yeast	1C	3
Gutshoven	Yeast	1C	4
Gutshoven	Yeast	1C	6
Gutshoven	Yeast	1C	1
Gutshoven	Yeast	1C	0
Gutshoven	Yeast	1C	1
Gutshoven	Yeast	1C	5
Gutshoven	Yeast	1C	4
Gutshoven	Yeast	1C	1
Gutshoven	Yeast	1D	5
Gutshoven	Yeast	1D	2
Gutshoven	Yeast	1D	2
Gutshoven	Yeast	1D	2
Gutshoven	Yeast	1D	1
Gutshoven	Yeast	1D	0
Gutshoven	Yeast	1D	0
Gutshoven	Yeast	1D	3
Gutshoven	Yeast	1D	3
Gutshoven	Yeast	1D	0
Tielt-Winge	Yeast+bacteria	3A	1
Tielt-Winge	Yeast+bacteria	3A	1
Tielt-Winge	Yeast+bacteria	3A	0
Tielt-Winge	Yeast+bacteria	3A	2
Tielt-Winge	Yeast+bacteria	3A	0
Tielt-Winge	Yeast+bacteria	3A	8
Tielt-Winge	Yeast+bacteria	3A	5
Tielt-Winge	Yeast+bacteria	3A	1
Tielt-Winge	Yeast+bacteria	3A	4
Tielt-Winge	Yeast+bacteria	3A	2
Tielt-Winge	Yeast+bacteria	3B	4
Tielt-Winge	Yeast+bacteria	3B	4
Tielt-Winge	Yeast+bacteria	3B	3
Tielt-Winge	Yeast+bacteria	3B	3
Tielt-Winge	Yeast+bacteria	3B	2
Tielt-Winge	Yeast+bacteria	3B	3
Tielt-Winge	Yeast+bacteria	3B	5
Tielt-Winge	Yeast+bacteria	3B	3
Tielt-Winge	Yeast+bacteria	3B	4
Tielt-Winge	Yeast+bacteria	3B	6
Tielt-Winge	Yeast+bacteria	3C	2
Tielt-Winge	Yeast+bacteria	3C	9
Tielt-Winge	Yeast+bacteria	3C	0
Tielt-Winge	Yeast+bacteria	3C	0
Tielt-Winge	Yeast+bacteria	3C	1
Tielt-Winge	Yeast+bacteria	3C	1
Tielt-Winge	Yeast+bacteria	3C	0
Tielt-Winge	Yeast+bacteria	3C	3
Tielt-Winge	Yeast+bacteria	3C	0
Tielt-Winge	Yeast+bacteria	3C	0
Tielt-Winge	Yeast+bacteria	3D	5
Tielt-Winge	Yeast+bacteria	3D	6
Tielt-Winge	Yeast+bacteria	3D	1
Tielt-Winge	Yeast+bacteria	3D	2
Tielt-Winge	Yeast+bacteria	3D	4
Tielt-Winge	Yeast+bacteria	3D	2
Tielt-Winge	Yeast+bacteria	3D	9
Tielt-Winge	Yeast+bacteria	3D	1
Tielt-Winge	Yeast+bacteria	3D	2
Tielt-Winge	Yeast+bacteria	3D	4
Herkdestad	Yeast+bacteria	3A	0
Herkdestad	Yeast+bacteria	3A	6
Herkdestad	Yeast+bacteria	3A	7
Herkdestad	Yeast+bacteria	3A	8
Herkdestad	Yeast+bacteria	3A	4
Herkdestad	Yeast+bacteria	3A	10
Herkdestad	Yeast+bacteria	3A	3
Herkdestad	Yeast+bacteria	3A	1
Herkdestad	Yeast+bacteria	3A	5
Herkdestad	Yeast+bacteria	3A	2
Herkdestad	Yeast+bacteria	3B	6
Herkdestad	Yeast+bacteria	3B	8
Herkdestad	Yeast+bacteria	3B	3
Herkdestad	Yeast+bacteria	3B	3
Herkdestad	Yeast+bacteria	3B	5
Herkdestad	Yeast+bacteria	3B	9
Herkdestad	Yeast+bacteria	3B	5
Herkdestad	Yeast+bacteria	3B	2
Herkdestad	Yeast+bacteria	3B	5
Herkdestad	Yeast+bacteria	3B	1
Herkdestad	Yeast+bacteria	3C	2
Herkdestad	Yeast+bacteria	3C	5
Herkdestad	Yeast+bacteria	3C	3
Herkdestad	Yeast+bacteria	3C	4
Herkdestad	Yeast+bacteria	3C	5
Herkdestad	Yeast+bacteria	3C	5
Herkdestad	Yeast+bacteria	3C	6
Herkdestad	Yeast+bacteria	3C	4
Herkdestad	Yeast+bacteria	3C	7
Herkdestad	Yeast+bacteria	3C	6
Herkdestad	Yeast+bacteria	3D	3
Herkdestad	Yeast+bacteria	3D	2
Herkdestad	Yeast+bacteria	3D	4
Herkdestad	Yeast+bacteria	3D	4
Herkdestad	Yeast+bacteria	3D	7
Herkdestad	Yeast+bacteria	3D	0
Herkdestad	Yeast+bacteria	3D	3
Herkdestad	Yeast+bacteria	3D	5
Herkdestad	Yeast+bacteria	3D	4
Herkdestad	Yeast+bacteria	3D	3
Gutshoven	Yeast+bacteria	3A	6
Gutshoven	Yeast+bacteria	3A	4
Gutshoven	Yeast+bacteria	3A	4
Gutshoven	Yeast+bacteria	3A	4
Gutshoven	Yeast+bacteria	3A	3
Gutshoven	Yeast+bacteria	3A	5
Gutshoven	Yeast+bacteria	3A	2
Gutshoven	Yeast+bacteria	3A	4
Gutshoven	Yeast+bacteria	3A	6
Gutshoven	Yeast+bacteria	3A	5
Gutshoven	Yeast+bacteria	3B	5
Gutshoven	Yeast+bacteria	3B	3
Gutshoven	Yeast+bacteria	3B	6
Gutshoven	Yeast+bacteria	3B	7
Gutshoven	Yeast+bacteria	3B	0
Gutshoven	Yeast+bacteria	3B	8
Gutshoven	Yeast+bacteria	3B	4
Gutshoven	Yeast+bacteria	3B	1
Gutshoven	Yeast+bacteria	3C	5
Gutshoven	Yeast+bacteria	3C	9
Gutshoven	Yeast+bacteria	3C	3
Gutshoven	Yeast+bacteria	3C	4
Gutshoven	Yeast+bacteria	3C	3
Gutshoven	Yeast+bacteria	3C	4
Gutshoven	Yeast+bacteria	3C	0
Gutshoven	Yeast+bacteria	3C	6
Gutshoven	Yeast+bacteria	3C	5
Gutshoven	Yeast+bacteria	3C	0
Gutshoven	Yeast+bacteria	3D	5
Gutshoven	Yeast+bacteria	3D	2
Gutshoven	Yeast+bacteria	3D	2
Gutshoven	Yeast+bacteria	3D	2
Gutshoven	Yeast+bacteria	3D	0
Gutshoven	Yeast+bacteria	3D	3
Gutshoven	Yeast+bacteria	3D	9
Gutshoven	Yeast+bacteria	3D	0
Gutshoven	Yeast+bacteria	3D	2
Gutshoven	Yeast+bacteria	3D	1

## Sheet: Seed set 2020
Orchard	Treatment	Plot number	Well-developed seeds
Herk-de-Stad	Bacteria	2A	1
Herk-de-Stad	Bacteria	2A	1
Herk-de-Stad	Bacteria	2A	6
Herk-de-Stad	Bacteria	2A	2
Herk-de-Stad	Bacteria	2A	2
Herk-de-Stad	Bacteria	2A	0
Herk-de-Stad	Bacteria	2A	2
Herk-de-Stad	Bacteria	2A	2
Herk-de-Stad	Bacteria	2A	6
Herk-de-Stad	Bacteria	2A	0
Herk-de-Stad	Bacteria	2B	2
Herk-de-Stad	Bacteria	2B	0
Herk-de-Stad	Bacteria	2B	0
Herk-de-Stad	Bacteria	2B	0
Herk-de-Stad	Bacteria	2B	6
Herk-de-Stad	Bacteria	2B	2
Herk-de-Stad	Bacteria	2B	7
Herk-de-Stad	Bacteria	2B	2
Herk-de-Stad	Bacteria	2B	1
Herk-de-Stad	Bacteria	2B	0
Herk-de-Stad	Bacteria	2C	7
Herk-de-Stad	Bacteria	2C	7
Herk-de-Stad	Bacteria	2C	2
Herk-de-Stad	Bacteria	2C	0
Herk-de-Stad	Bacteria	2C	3
Herk-de-Stad	Bacteria	2C	0
Herk-de-Stad	Bacteria	2C	5
Herk-de-Stad	Bacteria	2C	5
Herk-de-Stad	Bacteria	2C	3
Herk-de-Stad	Bacteria	2C	0
Herk-de-Stad	Bacteria	2D	4
Herk-de-Stad	Bacteria	2D	5
Herk-de-Stad	Bacteria	2D	1
Herk-de-Stad	Bacteria	2D	0
Herk-de-Stad	Bacteria	2D	2
Herk-de-Stad	Bacteria	2D	2
Herk-de-Stad	Bacteria	2D	8
Herk-de-Stad	Bacteria	2D	2
Herk-de-Stad	Bacteria	2D	9
Herk-de-Stad	Bacteria	2D	3
Horpmaal	Bacteria	2A	0
Horpmaal	Bacteria	2A	1
Horpmaal	Bacteria	2A	0
Horpmaal	Bacteria	2A	1
Horpmaal	Bacteria	2A	0
Horpmaal	Bacteria	2A	0
Horpmaal	Bacteria	2A	0
Horpmaal	Bacteria	2A	1
Horpmaal	Bacteria	2A	0
Horpmaal	Bacteria	2A	0
Horpmaal	Bacteria	2B	4
Horpmaal	Bacteria	2B	2
Horpmaal	Bacteria	2B	0
Horpmaal	Bacteria	2B	0
Horpmaal	Bacteria	2B	0
Horpmaal	Bacteria	2B	0
Horpmaal	Bacteria	2B	2
Horpmaal	Bacteria	2B	1
Horpmaal	Bacteria	2B	0
Horpmaal	Bacteria	2B	1
Horpmaal	Bacteria	2C	0
Horpmaal	Bacteria	2C	0
Horpmaal	Bacteria	2C	1
Horpmaal	Bacteria	2C	5
Horpmaal	Bacteria	2C	0
Horpmaal	Bacteria	2C	0
Horpmaal	Bacteria	2C	0
Horpmaal	Bacteria	2C	0
Horpmaal	Bacteria	2C	2
Horpmaal	Bacteria	2C	2
Horpmaal	Bacteria	2D	0
Horpmaal	Bacteria	2D	0
Horpmaal	Bacteria	2D	0
Horpmaal	Bacteria	2D	4
Horpmaal	Bacteria	2D	0
Horpmaal	Bacteria	2D	0
Horpmaal	Bacteria	2D	2
Horpmaal	Bacteria	2D	0
Horpmaal	Bacteria	2D	0
Horpmaal	Bacteria	2D	0
Tielt-Winge	Bacteria	2A	2
Tielt-Winge	Bacteria	2A	1
Tielt-Winge	Bacteria	2A	3
Tielt-Winge	Bacteria	2A	0
Tielt-Winge	Bacteria	2A	4
Tielt-Winge	Bacteria	2A	8
Tielt-Winge	Bacteria	2A	0
Tielt-Winge	Bacteria	2A	2
Tielt-Winge	Bacteria	2A	0
Tielt-Winge	Bacteria	2A	1
Tielt-Winge	Bacteria	2B	4
Tielt-Winge	Bacteria	2B	0
Tielt-Winge	Bacteria	2B	3
Tielt-Winge	Bacteria	2B	4
Tielt-Winge	Bacteria	2B	3
Tielt-Winge	Bacteria	2B	6
Tielt-Winge	Bacteria	2B	1
Tielt-Winge	Bacteria	2B	3
Tielt-Winge	Bacteria	2B	4
Tielt-Winge	Bacteria	2B	2
Tielt-Winge	Bacteria	2C	0
Tielt-Winge	Bacteria	2C	1
Tielt-Winge	Bacteria	2C	2
Tielt-Winge	Bacteria	2C	5
Tielt-Winge	Bacteria	2C	0
Tielt-Winge	Bacteria	2C	0
Tielt-Winge	Bacteria	2C	0
Tielt-Winge	Bacteria	2C	4
Tielt-Winge	Bacteria	2C	0
Tielt-Winge	Bacteria	2C	1
Tielt-Winge	Bacteria	2D	2
Tielt-Winge	Bacteria	2D	3
Tielt-Winge	Bacteria	2D	4
Tielt-Winge	Bacteria	2D	3
Tielt-Winge	Bacteria	2D	6
Tielt-Winge	Bacteria	2D	1
Tielt-Winge	Bacteria	2D	1
Tielt-Winge	Bacteria	2D	0
Tielt-Winge	Bacteria	2D	2
Tielt-Winge	Bacteria	2D	1
Herk-de-Stad	Control	4A	1
Herk-de-Stad	Control	4A	4
Herk-de-Stad	Control	4A	1
Herk-de-Stad	Control	4A	4
Herk-de-Stad	Control	4A	0
Herk-de-Stad	Control	4A	0
Herk-de-Stad	Control	4A	1
Herk-de-Stad	Control	4A	1
Herk-de-Stad	Control	4A	0
Herk-de-Stad	Control	4A	6
Herk-de-Stad	Control	4B	5
Herk-de-Stad	Control	4B	2
Herk-de-Stad	Control	4B	4
Herk-de-Stad	Control	4B	5
Herk-de-Stad	Control	4B	5
Herk-de-Stad	Control	4B	7
Herk-de-Stad	Control	4B	0
Herk-de-Stad	Control	4B	7
Herk-de-Stad	Control	4B	8
Herk-de-Stad	Control	4B	6
Herk-de-Stad	Control	4C	3
Herk-de-Stad	Control	4C	1
Herk-de-Stad	Control	4C	2
Herk-de-Stad	Control	4C	6
Herk-de-Stad	Control	4C	0
Herk-de-Stad	Control	4C	7
Herk-de-Stad	Control	4C	3
Herk-de-Stad	Control	4C	0
Herk-de-Stad	Control	4C	1
Herk-de-Stad	Control	4C	2
Herk-de-Stad	Control	4D	6
Herk-de-Stad	Control	4D	5
Herk-de-Stad	Control	4D	4
Herk-de-Stad	Control	4D	8
Herk-de-Stad	Control	4D	5
Herk-de-Stad	Control	4D	0
Herk-de-Stad	Control	4D	2
Herk-de-Stad	Control	4D	0
Herk-de-Stad	Control	4D	0
Herk-de-Stad	Control	4D	1
Horpmaal	Control	4A	1
Horpmaal	Control	4A	1
Horpmaal	Control	4A	0
Horpmaal	Control	4A	0
Horpmaal	Control	4A	0
Horpmaal	Control	4A	0
Horpmaal	Control	4A	0
Horpmaal	Control	4A	0
Horpmaal	Control	4A	1
Horpmaal	Control	4A	0
Horpmaal	Control	4A	1
Horpmaal	Control	4A	1
Horpmaal	Control	4B	0
Horpmaal	Control	4B	0
Horpmaal	Control	4B	5
Horpmaal	Control	4B	0
Horpmaal	Control	4B	1
Horpmaal	Control	4B	0
Horpmaal	Control	4B	5
Horpmaal	Control	4B	1
Horpmaal	Control	4B	2
Horpmaal	Control	4B	0
Horpmaal	Control	4B	3
Horpmaal	Control	4B	4
Horpmaal	Control	4C	0
Horpmaal	Control	4C	0
Horpmaal	Control	4C	0
Horpmaal	Control	4C	0
Horpmaal	Control	4C	1
Horpmaal	Control	4C	2
Horpmaal	Control	4C	0
Horpmaal	Control	4C	0
Horpmaal	Control	4C	3
Horpmaal	Control	4C	0
Horpmaal	Control	4C	0
Horpmaal	Control	4C	3
Horpmaal	Control	4D	0
Horpmaal	Control	4D	0
Horpmaal	Control	4D	0
Horpmaal	Control	4D	1
Horpmaal	Control	4D	0
Horpmaal	Control	4D	2
Horpmaal	Control	4D	3
Horpmaal	Control	4D	0
Horpmaal	Control	4D	4
Horpmaal	Control	4D	0
Tielt-Winge	Control	4A	4
Tielt-Winge	Control	4A	9
Tielt-Winge	Control	4A	2
Tielt-Winge	Control	4A	0
Tielt-Winge	Control	4A	2
Tielt-Winge	Control	4A	0
Tielt-Winge	Control	4A	4
Tielt-Winge	Control	4A	1
Tielt-Winge	Control	4A	3
Tielt-Winge	Control	4A	2
Tielt-Winge	Control	4A	1
Tielt-Winge	Control	4A	0
Tielt-Winge	Control	4B	6
Tielt-Winge	Control	4B	5
Tielt-Winge	Control	4B	1
Tielt-Winge	Control	4B	0
Tielt-Winge	Control	4B	3
Tielt-Winge	Control	4B	4
Tielt-Winge	Control	4B	5
Tielt-Winge	Control	4B	8
Tielt-Winge	Control	4B	5
Tielt-Winge	Control	4B	6
Tielt-Winge	Control	4B	2
Tielt-Winge	Control	4B	1
Tielt-Winge	Control	4C	1
Tielt-Winge	Control	4C	2
Tielt-Winge	Control	4C	2
Tielt-Winge	Control	4C	0
Tielt-Winge	Control	4C	3
Tielt-Winge	Control	4C	0
Tielt-Winge	Control	4C	2
Tielt-Winge	Control	4C	6
Tielt-Winge	Control	4C	4
Tielt-Winge	Control	4C	3
Tielt-Winge	Control	4C	5
Tielt-Winge	Control	4C	1
Tielt-Winge	Control	4D	1
Tielt-Winge	Control	4D	4
Tielt-Winge	Control	4D	5
Tielt-Winge	Control	4D	1
Tielt-Winge	Control	4D	1
Tielt-Winge	Control	4D	6
Tielt-Winge	Control	4D	1
Tielt-Winge	Control	4D	8
Tielt-Winge	Control	4D	5
Tielt-Winge	Control	4D	3
Herk-de-Stad	Yeast	1A	0
Herk-de-Stad	Yeast	1A	1
Herk-de-Stad	Yeast	1A	6
Herk-de-Stad	Yeast	1A	2
Herk-de-Stad	Yeast	1A	4
Herk-de-Stad	Yeast	1A	5
Herk-de-Stad	Yeast	1A	7
Herk-de-Stad	Yeast	1A	4
Herk-de-Stad	Yeast	1A	6
Herk-de-Stad	Yeast	1A	5
Herk-de-Stad	Yeast	1B	8
Herk-de-Stad	Yeast	1B	2
Herk-de-Stad	Yeast	1B	3
Herk-de-Stad	Yeast	1B	7
Herk-de-Stad	Yeast	1B	8
Herk-de-Stad	Yeast	1B	2
Herk-de-Stad	Yeast	1B	1
Herk-de-Stad	Yeast	1B	3
Herk-de-Stad	Yeast	1B	1
Herk-de-Stad	Yeast	1B	3
Herk-de-Stad	Yeast	1C	3
Herk-de-Stad	Yeast	1C	1
Herk-de-Stad	Yeast	1C	3
Herk-de-Stad	Yeast	1C	3
Herk-de-Stad	Yeast	1C	8
Herk-de-Stad	Yeast	1C	4
Herk-de-Stad	Yeast	1C	4
Herk-de-Stad	Yeast	1C	0
Herk-de-Stad	Yeast	1C	3
Herk-de-Stad	Yeast	1C	5
Herk-de-Stad	Yeast	1D	2
Herk-de-Stad	Yeast	1D	7
Herk-de-Stad	Yeast	1D	6
Herk-de-Stad	Yeast	1D	8
Herk-de-Stad	Yeast	1D	4
Herk-de-Stad	Yeast	1D	0
Herk-de-Stad	Yeast	1D	0
Herk-de-Stad	Yeast	1D	1
Herk-de-Stad	Yeast	1D	2
Herk-de-Stad	Yeast	1D	1
Horpmaal	Yeast	1A	0
Horpmaal	Yeast	1A	2
Horpmaal	Yeast	1A	2
Horpmaal	Yeast	1A	0
Horpmaal	Yeast	1A	0
Horpmaal	Yeast	1A	1
Horpmaal	Yeast	1A	0
Horpmaal	Yeast	1A	0
Horpmaal	Yeast	1A	1
Horpmaal	Yeast	1A	0
Horpmaal	Yeast	1B	0
Horpmaal	Yeast	1B	4
Horpmaal	Yeast	1B	0
Horpmaal	Yeast	1B	0
Horpmaal	Yeast	1B	1
Horpmaal	Yeast	1B	0
Horpmaal	Yeast	1B	0
Horpmaal	Yeast	1B	0
Horpmaal	Yeast	1B	3
Horpmaal	Yeast	1B	2
Horpmaal	Yeast	1C	0
Horpmaal	Yeast	1C	1
Horpmaal	Yeast	1C	0
Horpmaal	Yeast	1C	0
Horpmaal	Yeast	1C	1
Horpmaal	Yeast	1C	1
Horpmaal	Yeast	1C	0
Horpmaal	Yeast	1C	0
Horpmaal	Yeast	1C	0
Horpmaal	Yeast	1C	2
Horpmaal	Yeast	1D	0
Horpmaal	Yeast	1D	0
Horpmaal	Yeast	1D	2
Horpmaal	Yeast	1D	0
Horpmaal	Yeast	1D	4
Horpmaal	Yeast	1D	0
Horpmaal	Yeast	1D	0
Horpmaal	Yeast	1D	0
Horpmaal	Yeast	1D	2
Horpmaal	Yeast	1D	1
Tielt-Winge	Yeast	1A	0
Tielt-Winge	Yeast	1A	0
Tielt-Winge	Yeast	1A	6
Tielt-Winge	Yeast	1A	3
Tielt-Winge	Yeast	1A	6
Tielt-Winge	Yeast	1A	3
Tielt-Winge	Yeast	1A	4
Tielt-Winge	Yeast	1A	3
Tielt-Winge	Yeast	1A	3
Tielt-Winge	Yeast	1A	0
Tielt-Winge	Yeast	1B	0
Tielt-Winge	Yeast	1B	1
Tielt-Winge	Yeast	1B	2
Tielt-Winge	Yeast	1B	0
Tielt-Winge	Yeast	1B	1
Tielt-Winge	Yeast	1B	1
Tielt-Winge	Yeast	1B	3
Tielt-Winge	Yeast	1B	1
Tielt-Winge	Yeast	1B	6
Tielt-Winge	Yeast	1B	3
Tielt-Winge	Yeast	1C	1
Tielt-Winge	Yeast	1C	0
Tielt-Winge	Yeast	1C	5
Tielt-Winge	Yeast	1C	2
Tielt-Winge	Yeast	1C	6
Tielt-Winge	Yeast	1C	4
Tielt-Winge	Yeast	1C	1
Tielt-Winge	Yeast	1C	2
Tielt-Winge	Yeast	1C	7
Tielt-Winge	Yeast	1C	1
Tielt-Winge	Yeast	1D	4
Tielt-Winge	Yeast	1D	5
Tielt-Winge	Yeast	1D	3
Tielt-Winge	Yeast	1D	1
Tielt-Winge	Yeast	1D	3
Tielt-Winge	Yeast	1D	5
Tielt-Winge	Yeast	1D	5
Tielt-Winge	Yeast	1D	1
Tielt-Winge	Yeast	1D	6
Tielt-Winge	Yeast	1D	3
Herk-de-Stad	Yeast+bacteria	3A	0
Herk-de-Stad	Yeast+bacteria	3A	6
Herk-de-Stad	Yeast+bacteria	3A	0
Herk-de-Stad	Yeast+bacteria	3A	0
Herk-de-Stad	Yeast+bacteria	3A	0
Herk-de-Stad	Yeast+bacteria	3A	7
Herk-de-Stad	Yeast+bacteria	3A	0
Herk-de-Stad	Yeast+bacteria	3A	1
Herk-de-Stad	Yeast+bacteria	3A	5
Herk-de-Stad	Yeast+bacteria	3A	0
Herk-de-Stad	Yeast+bacteria	3B	4
Herk-de-Stad	Yeast+bacteria	3B	0
Herk-de-Stad	Yeast+bacteria	3B	0
Herk-de-Stad	Yeast+bacteria	3B	2
Herk-de-Stad	Yeast+bacteria	3B	6
Herk-de-Stad	Yeast+bacteria	3B	0
Herk-de-Stad	Yeast+bacteria	3B	3
Herk-de-Stad	Yeast+bacteria	3B	2
Herk-de-Stad	Yeast+bacteria	3B	1
Herk-de-Stad	Yeast+bacteria	3B	3
Herk-de-Stad	Yeast+bacteria	3C	6
Herk-de-Stad	Yeast+bacteria	3C	1
Herk-de-Stad	Yeast+bacteria	3C	2
Herk-de-Stad	Yeast+bacteria	3C	3
Herk-de-Stad	Yeast+bacteria	3C	2
Herk-de-Stad	Yeast+bacteria	3C	6
Herk-de-Stad	Yeast+bacteria	3C	5
Herk-de-Stad	Yeast+bacteria	3C	1
Herk-de-Stad	Yeast+bacteria	3C	1
Herk-de-Stad	Yeast+bacteria	3C	1
Herk-de-Stad	Yeast+bacteria	3D	0
Herk-de-Stad	Yeast+bacteria	3D	4
Herk-de-Stad	Yeast+bacteria	3D	3
Herk-de-Stad	Yeast+bacteria	3D	2
Herk-de-Stad	Yeast+bacteria	3D	3
Herk-de-Stad	Yeast+bacteria	3D	4
Herk-de-Stad	Yeast+bacteria	3D	1
Herk-de-Stad	Yeast+bacteria	3D	1
Herk-de-Stad	Yeast+bacteria	3D	1
Herk-de-Stad	Yeast+bacteria	3D	0
Horpmaal	Yeast+bacteria	3A	2
Horpmaal	Yeast+bacteria	3A	3
Horpmaal	Yeast+bacteria	3A	6
Horpmaal	Yeast+bacteria	3A	0
Horpmaal	Yeast+bacteria	3A	3
Horpmaal	Yeast+bacteria	3A	1
Horpmaal	Yeast+bacteria	3A	1
Horpmaal	Yeast+bacteria	3A	0
Horpmaal	Yeast+bacteria	3A	1
Horpmaal	Yeast+bacteria	3B	7
Horpmaal	Yeast+bacteria	3B	0
Horpmaal	Yeast+bacteria	3B	2
Horpmaal	Yeast+bacteria	3B	1
Horpmaal	Yeast+bacteria	3B	0
Horpmaal	Yeast+bacteria	3B	0
Horpmaal	Yeast+bacteria	3B	0
Horpmaal	Yeast+bacteria	3B	2
Horpmaal	Yeast+bacteria	3B	0
Horpmaal	Yeast+bacteria	3B	0
Horpmaal	Yeast+bacteria	3C	0
Horpmaal	Yeast+bacteria	3C	0
Horpmaal	Yeast+bacteria	3C	0
Horpmaal	Yeast+bacteria	3C	0
Horpmaal	Yeast+bacteria	3C	0
Horpmaal	Yeast+bacteria	3C	0
Horpmaal	Yeast+bacteria	3C	0
Horpmaal	Yeast+bacteria	3C	0
Horpmaal	Yeast+bacteria	3C	0
Horpmaal	Yeast+bacteria	3C	0
Horpmaal	Yeast+bacteria	3D	0
Horpmaal	Yeast+bacteria	3D	1
Horpmaal	Yeast+bacteria	3D	9
Horpmaal	Yeast+bacteria	3D	0
Horpmaal	Yeast+bacteria	3D	0
Horpmaal	Yeast+bacteria	3D	0
Horpmaal	Yeast+bacteria	3D	2
Horpmaal	Yeast+bacteria	3D	0
Horpmaal	Yeast+bacteria	3D	0
Horpmaal	Yeast+bacteria	3D	0
Tielt-Winge	Yeast+bacteria	3A	0
Tielt-Winge	Yeast+bacteria	3A	5
Tielt-Winge	Yeast+bacteria	3A	6
Tielt-Winge	Yeast+bacteria	3A	2
Tielt-Winge	Yeast+bacteria	3A	3
Tielt-Winge	Yeast+bacteria	3A	1
Tielt-Winge	Yeast+bacteria	3A	1
Tielt-Winge	Yeast+bacteria	3A	5
Tielt-Winge	Yeast+bacteria	3A	2
Tielt-Winge	Yeast+bacteria	3A	2
Tielt-Winge	Yeast+bacteria	3B	1
Tielt-Winge	Yeast+bacteria	3B	1
Tielt-Winge	Yeast+bacteria	3B	2
Tielt-Winge	Yeast+bacteria	3B	9
Tielt-Winge	Yeast+bacteria	3B	0
Tielt-Winge	Yeast+bacteria	3B	4
Tielt-Winge	Yeast+bacteria	3B	2
Tielt-Winge	Yeast+bacteria	3B	6
Tielt-Winge	Yeast+bacteria	3B	3
Tielt-Winge	Yeast+bacteria	3B	2
Tielt-Winge	Yeast+bacteria	3C	1
Tielt-Winge	Yeast+bacteria	3C	3
Tielt-Winge	Yeast+bacteria	3C	2
Tielt-Winge	Yeast+bacteria	3C	0
Tielt-Winge	Yeast+bacteria	3C	1
Tielt-Winge	Yeast+bacteria	3C	2
Tielt-Winge	Yeast+bacteria	3C	7
Tielt-Winge	Yeast+bacteria	3C	7
Tielt-Winge	Yeast+bacteria	3C	4
Tielt-Winge	Yeast+bacteria	3C	1
Tielt-Winge	Yeast+bacteria	3D	3
Tielt-Winge	Yeast+bacteria	3D	1
Tielt-Winge	Yeast+bacteria	3D	5
Tielt-Winge	Yeast+bacteria	3D	2
Tielt-Winge	Yeast+bacteria	3D	3
Tielt-Winge	Yeast+bacteria	3D	4
Tielt-Winge	Yeast+bacteria	3D	0
Tielt-Winge	Yeast+bacteria	3D	7
Tielt-Winge	Yeast+bacteria	3D	8
Tielt-Winge	Yeast+bacteria	3D	3

## Sheet: Transect walks 2019
Orchard	Treatment	Honeybees per 8 min	Bumblebees per 8 min	Red mason bees per 8 min	Horned mason bees per 8 min	Other bee per 8 min	Hoverflies per 8 min	Honeybees(perhourpertree)	Bumblebees per tree per hour	Red mason bees per tree per treatment	Horned mason bees per tree per hour	Other bees per tree per hour	Hoverflies per tree per hour
Tielt-Winge	control	0	0	0	0	0	0	0	0	0	0	0	0
Tielt-Winge	yeast+bacteria	1	0	0	0	0	0	0.375	0	0	0	0	0
Tielt-Winge	yeast	0	0	0	0	0	0	0	0	0	0	0	0
Tielt-Winge	bacteria	0	0	0	0	0	0	0	0	0	0	0	0
Gutshoven	control	0	0	0	0	0	0	0	0	0	0	0	0
Gutshoven	yeast+bacteria	0	0	0	0	0	0	0	0	0	0	0	0
Gutshoven	yeast	0	0	0	0	0	0	0	0	0	0	0	0
Gutshoven	bacteria	0	0	0	0	0	0	0	0	0	0	0	0
Herk-de-Stad	control	0	0	0	0	0	0	0	0	0	0	0	0
Herk-de-Stad	yeast+bacteria	1	0	0	0	0	3	0.375	0	0	0	0	1.125
Herk-de-Stad	yeast	0	0	0	1	0	1	0	0	0	0.375	0	0.375
Herk-de-Stad	bacteria	0	0	0	0	0	0	0	0	0	0	0	0
Tielt-Winge	control	1	0	0	0	0	3	0.375	0	0	0	0	1.125
Tielt-Winge	yeast+bacteria	3	0	0	1	0	1	1.125	0	0	0.375	0	0.375
Tielt-Winge	yeast	2	0	0	3	0	2	0.75	0	0	1.125	0	0.75
Tielt-Winge	bacteria	2	0	0	0	0	0	0.75	0	0	0	0	0
Herk-de-Stad	control	1	0	0	0	0	0	0.375	0	0	0	0	0
Herk-de-Stad	yeast+bacteria	5	0	0	2	0	3	1.875	0	0	0.75	0	1.125
Herk-de-Stad	yeast	5	0	0	0	0	0	1.875	0	0	0	0	0
Herk-de-Stad	bacteria	3	0	0	0	0	0	1.125	0	0	0	0	0
Herk-de-Stad	control	0	0	0	1	0	0	0	0	0	0.375	0	0
Herk-de-Stad	yeast+bacteria	0	0	0	0	0	0	0	0	0	0	0	0
Herk-de-Stad	yeast	1	0	0	2	0	0	0.375	0	0	0.75	0	0
Herk-de-Stad	bacteria	0	0	0	0	0	0	0	0	0	0	0	0
Gutshoven	control	2	0	0	0	0	1	0.75	0	0	0	0	0.375
Gutshoven	yeast+bacteria	8	0	0	1	0	2	3	0	0	0.375	0	0.75
Gutshoven	yeast	2	0	0	0	0	0	0.75	0	0	0	0	0
Gutshoven	bacteria	2	0	0	0	0	2	0.75	0	0	0	0	0.75
Tielt-Winge	control	1.6	0	2.4	0	0	1.6	0.6	0	0	0.9	0	0.6
Tielt-Winge	yeast+bacteria	2.4	0	1.6	0	0	3.2	0.9	0	0	0.6	0	1.2
Tielt-Winge	yeast	5.6	0	0	0	0	0.8	2.1	0	0	0	0	0.3
Tielt-Winge	bacteria	3.2	0	0	0	0	3.2	1.2	0	0	0	0	1.2
Tielt-Winge	control	2.4	0	1.6	0	1.6	2.4	0.9	0	0	0.6	0.6	0.9
Tielt-Winge	yeast+bacteria	4.8	0	3.2	0	0	1.6	1.8	0	0	1.2	0	0.6
Tielt-Winge	yeast	3.2	0	0.8	0	0	2.4	1.2	0	0	0.3	0	0.9
Tielt-Winge	bacteria	1.6	0	1.6	0	0	0.8	0.6	0	0	0.6	0	0.3
Tielt-Winge	control	0.8	0	0	0	0	0	0.3	0	0	0	0	0
Tielt-Winge	yeast+bacteria	0	0	0	0	0	1.6	0	0	0	0	0	0.6
Tielt-Winge	yeast	0.8	0	0	0	0	0	0.3	0	0	0	0	0
Tielt-Winge	bacteria	0.8	0	0	0	0	0.8	0.3	0	0	0	0	0.3
Gutshoven	control	1	0	0	0	0	1	0.375	0	0	0	0	0.375
Gutshoven	yeast+bacteria	2	0	0	0	0	1	0.75	0	0	0	0	0.375
Gutshoven	yeast	0	0	0	0	0	0	0	0	0	0	0	0
Gutshoven	bacteria	1	0	0	0	0	1	0.375	0	0	0	0	0.375
Gutshoven	control	0	0	0	0	0	0	0	0	0	0	0	0
Gutshoven	yeast+bacteria	4	0	0	0	0	2	1.5	0	0	0	0	0.75
Gutshoven	yeast	2	0	0	0	0	0	0.75	0	0	0	0	0
Gutshoven	bacteria	0	0	0	0	0	1	0	0	0	0	0	0.375
Gutshoven	control	2	0	0	0	0	0	0.75	0	0	0	0	0
Gutshoven	yeast+bacteria	6	0	0	1	0	0	2.25	0	0	0.375	0	0
Gutshoven	yeast	1	0	0	0	0	0	0.375	0	0	0	0	0
Gutshoven	bacteria	2	0	0	0	0	1	0.75	0	0	0	0	0.375
Herk-de-Stad	control	0	0	0	0	0	0	0	0	0	0	0	0
Herk-de-Stad	yeast+bacteria	1	0	0	0	0	1	0.375	0	0	0	0	0.375
Herk-de-Stad	yeast	1	0	0	1	0	0	0.375	0	0	0.375	0	0
Herk-de-Stad	bacteria	1	0	0	0	0	0	0.375	0	0	0	0	0
Herk-de-Stad	control	1	0	0	1	0	0	0.375	0	0	0.375	0	0
Herk-de-Stad	yeast+bacteria	3	0	0	1	0	3	1.125	0	0	0.375	0	1.125
Herk-de-Stad	yeast	3	0	0	1	0	1	1.125	0	0	0.375	0	0.375
Herk-de-Stad	bacteria	1	0	0	0	0	0	0.375	0	0	0	0	0

## Sheet: Transect walks 2020
Orchard	Treatment	Honeybees per 8 min	Bumblebees per 8 min	Red mason bees per 8 min	Horned mason bees per 8 min	Other bee per 8 min	Hoverflies per 8 min	Honeybees(perhourpertree)	Bumblebees per tree per hour	Red mason bees per tree per treatment	Horned mason bees per tree per hour	Other bees per tree per hour	Hoverflies per tree per hour
Tielt-Winge	bacteria	0	0	0	0	0	0	0	0	0	0	0	0
Tielt-Winge	control	0	0	0	1	0	1	0	0	0	0.375	0	0.375
Tielt-Winge	yeast	1	0	0	0	0	0	0.375	0	0	0	0	0
Tielt-Winge	yeast+bacteria	3	0	0	1	0	1	1.125	0	0	0.375	0	0.375
Tielt-Winge	bacteria	1	0	0	1	1	0	0.375	0	0	0.375	0.375	0
Tielt-Winge	control	2	0	0	0	0	0	0.75	0	0	0	0	0
Tielt-Winge	yeast	2	0	0	2	0	3	0.75	0	0	0.75	0	1.125
Tielt-Winge	yeast+bacteria	4	0	0	2	0	2	1.5	0	0	0.75	0	0.75
Tielt-Winge	bacteria	1	0	0	4	0	1	0.375	0	0	1.5	0	0.375
Tielt-Winge	control	0	0	0	1	0	0	0	0	0	0.375	0	0
Tielt-Winge	yeast	0	0	0	0	1	1	0	0	0	0	0.375	0.375
Tielt-Winge	yeast+bacteria	3	0	0	3	0	0	1.125	0	0	1.125	0	0
Tielt-Winge	bacteria	1	0	0	2	0	0	0.375	0	0	0.75	0	0
Tielt-Winge	control	1	0	0	1	0	2	0.375	0	0	0.375	0	0.75
Tielt-Winge	yeast	2	0	0	0	0	3	0.75	0	0	0	0	1.125
Tielt-Winge	yeast+bacteria	3	0	0	4	0	2	1.125	0	0	1.5	0	0.75
Tielt-Winge	bacteria	2	0	0	1	1	0	0.75	0	0	0.375	0.375	0
Tielt-Winge	control	2	0	0	1	1	0	0.75	0	0	0.375	0.375	0
Tielt-Winge	yeast	1	0	0	2	0	5	0.375	0	0	0.75	0	1.875
Tielt-Winge	yeast+bacteria	1	1	0	0	1	2	0.375	0.375	0	0	0.375	0.75
Herk-de-Stad	bacteria	0	0	0	1	0	0	0	0	0	0.375	0	0
Herk-de-Stad	control	0	0	0	0	0	2	0	0	0	0	0	0.75
Herk-de-Stad	yeast	1	1	0	0	0	1	0.375	0.375	0	0	0	0.375
Herk-de-Stad	yeast+bacteria	0	0	0	1	0	0	0	0	0	0.375	0	0
Herk-de-Stad	bacteria	3	0	0	0	0	0	1.125	0	0	0	0	0
Herk-de-Stad	control	2	0	0	1	0	0	0.75	0	0	0.375	0	0
Herk-de-Stad	yeast	2	0	0	1	0	1	0.75	0	0	0.375	0	0.375
Herk-de-Stad	yeast+bacteria	4	1	0	0	1	0	1.5	0.375	0	0	0.375	0
Herk-de-Stad	bacteria	2	0	0	0	0	0	0.75	0	0	0	0	0
Herk-de-Stad	control	2	0	0	0	0	3	0.75	0	0	0	0	1.125
Herk-de-Stad	yeast	3	0	0	1	0	0	1.125	0	0	0.375	0	0
Herk-de-Stad	yeast+bacteria	3	0	0	3	1	5	1.125	0	0	1.125	0.375	1.875
Herk-de-Stad	bacteria	2	0	0	0	0	0	0.75	0	0	0	0	0
Herk-de-Stad	control	4	0	0	0	0	0	1.5	0	0	0	0	0
Herk-de-Stad	yeast	0	0	0	4	0	2	0	0	0	1.5	0	0.75
Herk-de-Stad	yeast+bacteria	3	0	0	1	1	2	1.125	0	0	0.375	0.375	0.75
Herk-de-Stad	bacteria	1	0	0	3	1	3	0.375	0	0	1.125	0.375	1.125
Herk-de-Stad	control	2	0	0	3	0	0	0.75	0	0	1.125	0	0
Herk-de-Stad	yeast	0	0	0	0	0	0	0	0	0	0	0	0
Herk-de-Stad	yeast+bacteria	0	0	0	0	0	0	0	0	0	0	0	0
Horpmaal	bacteria	2	0	0	0	0	3	0.75	0	0	0	0	1.125
Horpmaal	control	1	1	0	0	0	4	0.375	0.375	0	0	0	1.5
Horpmaal	yeast	0	0	0	1	0	0	0	0	0	0.375	0	0
Horpmaal	yeast+bacteria	0	0	0	0	0	0	0	0	0	0	0	0
Horpmaal	bacteria	0	0	0	0	1	0	0	0	0	0	0.375	0
Horpmaal	control	0	0	0	1	0	0	0	0	0	0.375	0	0
Horpmaal	yeast	3	0	0	2	0	0	1.125	0	0	0.75	0	0
Horpmaal	yeast+bacteria	2	1	0	1	1	1	0.75	0.375	0	0.375	0.375	0.375
Horpmaal	bacteria	1	0	0	3	0	0	0.375	0	0	1.125	0	0
Horpmaal	control	1	1	0	0	0	2	0.375	0.375	0	0	0	0.75
Horpmaal	yeast	0	0	0	0	0	1	0	0	0	0	0	0.375
Horpmaal	yeast+bacteria	5	0	0	0	0	1	1.875	0	0	0	0	0.375
Horpmaal	bacteria	1	0	0	3	0	0	0.375	0	0	1.125	0	0
Horpmaal	control	1	0	0	0	0	0	0.375	0	0	0	0	0
Horpmaal	yeast	3	0	0	2	0	0	1.125	0	0	0.75	0	0
Horpmaal	yeast+bacteria	3	2	0	0	0	0	1.125	0.75	0	0	0	0
Horpmaal	bacteria	0	0	0	3	0	0	0	0	0	1.125	0	0
Horpmaal	control	0	0	0	0	0	0	0	0	0	0	0	0
Horpmaal	yeast	0	0	0	0	1	1	0	0	0	0	0.375	0.375
Horpmaal	yeast+bacteria	1	0	0	0	0	1	0.375	0	0	0	0	0.375

## Sheet: qPCR data
Orchard	Treatment	Tested for presence of	Ct1	Ct2	Ctav	pg/µl DNA	pg/100µl DNA	ng/g bloem
Horpmaal	Control	Metschnikowia reukaufii	22.1769	21.8696	22.0233	5.76474	576.474	1.15295
Horpmaal	Control	Metschnikowia reukaufii	20.5211	20.8291	20.6751	12.7109	1271.09	2.54218
Horpmaal	Control	Metschnikowia reukaufii	20.2798	20.6259	20.4528	14.481	1448.1	2.8962
Horpmaal	Control	Metschnikowia reukaufii	21.9508	21.9863	21.9685	5.95271	595.271	1.19054
Horpmaal	Control	Metschnikowia reukaufii	19.9823	19.9564	19.9693	19.2285	1922.85	3.8457
Horpmaal	Yeast	Metschnikowia reukaufii	17.9251	17.8072	17.8662	66.0188	6601.88	13.2038
Horpmaal	Yeast	Metschnikowia reukaufii	14.4537	14.3511	14.4024	503.446	50344.6	100.689
Horpmaal	Yeast	Metschnikowia reukaufii	20.7355	20.7144	20.725	12.3446	1234.46	2.46892
Horpmaal	Yeast	Metschnikowia reukaufii	20.1434	19.9932	20.0683	18.1447	1814.47	3.62894
Horpmaal	Yeast	Metschnikowia reukaufii	21.462	21.2963	21.3791	8.41096	841.096	1.68219
Horpmaal	Yeast	Metschnikowia reukaufii	23.9872	23.9949	23.9911	1.81779	181.779	0.363558
Horpmaal	Yeast+bacteria	Metschnikowia reukaufii	17.2682	16.8405	17.0544	106.278	10627.8	21.2556
Horpmaal	Yeast+bacteria	Metschnikowia reukaufii	19.2678	18.999	19.1334	31.3954	3139.54	6.27907
Horpmaal	Yeast+bacteria	Metschnikowia reukaufii	16.7568	16.7395	16.7482	127.185	12718.5	25.437
Horpmaal	Yeast+bacteria	Metschnikowia reukaufii	17.7238	17.684	17.7039	72.6097	7260.97	14.5219
Horpmaal	Yeast+bacteria	Metschnikowia reukaufii	15.7143	15.647	15.6807	237.878	23787.8	47.5755
Horpmaal	Yeast+bacteria	Metschnikowia reukaufii	16.3956	16.256	16.3258	162.939	16293.9	32.5878
Horpmaal	Bacteria	Metschnikowia reukaufii	20.496	20.7808	20.6384	12.9874	1298.74	2.59749
Horpmaal	Bacteria	Metschnikowia reukaufii	19.5575	19.5084	19.533	24.8372	2483.72	4.96745
Horpmaal	Bacteria	Metschnikowia reukaufii	19.255	19.4272	19.3411	27.7948	2779.48	5.55896
Horpmaal	Bacteria	Metschnikowia reukaufii	19.5624	19.5876	19.575	24.2325	2423.25	4.8465
Horpmaal	Bacteria	Metschnikowia reukaufii	20.178	20.1718	20.1749	17.0445	1704.45	3.4089
Horpmaal	Bacteria	Metschnikowia reukaufii	19.6875	20.275	19.9812	19.0952	1909.52	3.81903
Horpmaal	Control	Acinetobacter nectaris	26.4429	26.5332	26.488	0.762612	76.2612	0.152522
Horpmaal	Control	Acinetobacter nectaris	27.8723	28.8054	28.3389	0.213541	21.3541	0.0427081
Horpmaal	Control	Acinetobacter nectaris	26.6337	27.5573	27.0955	0.502174	50.2174	0.100435
Horpmaal	Control	Acinetobacter nectaris	28.3343	28.8864	28.6104	0.177171	17.7171	0.0354341
Horpmaal	Control	Acinetobacter nectaris	24.8092	24.9424	24.8758	2.31139	231.139	0.462278
Horpmaal	Control	Acinetobacter nectaris	28.5852	28.5015	28.5433	0.185528	18.5528	0.0371057
Horpmaal	Yeast	Acinetobacter nectaris	26.5549	26.821	26.6879	0.664661	66.4661	0.132932
Horpmaal	Yeast	Acinetobacter nectaris	25.2516	25.1978	25.2247	1.81822	181.822	0.363643
Horpmaal	Yeast	Acinetobacter nectaris	28.7099	29.6022	29.1561	0.121727	12.1727	0.0243454
Horpmaal	Yeast	Acinetobacter nectaris	29.817	28.953	29.385	0.103996	0	0
Horpmaal	Yeast	Acinetobacter nectaris	31.0109	31.202	31.1065	0.0318293	3.18293	0.00636585
Horpmaal	Yeast	Acinetobacter nectaris	32.8991	32.5931	32.7461	0.0103057	1.03057	0.00206114
Horpmaal	Yeast+bacteria	Acinetobacter nectaris	19.9544	19.9452	19.9498	68.4237	6842.37	13.6847
Horpmaal	Yeast+bacteria	Acinetobacter nectaris	20.7925	20.9511	20.8718	36.2928	3629.28	7.25856
Horpmaal	Yeast+bacteria	Acinetobacter nectaris	17.7523	17.7113	17.7318	314.553	31455.3	62.9106
Horpmaal	Yeast+bacteria	Acinetobacter nectaris	19.8408	19.7632	19.802	75.7448	7574.48	15.149
Horpmaal	Yeast+bacteria	Acinetobacter nectaris	18.9839	19.2088	19.0963	123.064	12306.4	24.6127
Horpmaal	Yeast+bacteria	Acinetobacter nectaris	18.7045	18.5943	18.6494	167.348	16734.8	33.4697
Horpmaal	Bacteria	Acinetobacter nectaris	20.7879	20.6752	20.7315	39.9677	3996.77	7.99353
Horpmaal	Bacteria	Acinetobacter nectaris	19.5892	19.5572	19.5732	88.6543	8865.43	17.7309
Horpmaal	Bacteria	Acinetobacter nectaris	18.9121	19.146	19.029	128.893	12889.3	25.7786
Horpmaal	Bacteria	Acinetobacter nectaris	19.5106	19.3967	19.4536	96.2526	9625.26	19.2505
Horpmaal	Bacteria	Acinetobacter nectaris	18.8811	18.8469	18.864	144.385	14438.5	28.8771
Horpmaal	Bacteria	Acinetobacter nectaris	21.0199	20.5481	20.784	38.5507	3855.07	7.71013
Herk-de-Stad	Control	Metschnikowia reukaufii	26.9291	24.9639	25.9465	0.577375	57.7375	0.115475
Herk-de-Stad	Control	Metschnikowia reukaufii	25.413	25.6616	25.5373	0.734005	73.4005	0.146801
Herk-de-Stad	Control	Metschnikowia reukaufii	24.9692	26.4155	25.6923	0.670183	67.0183	0.134037
Herk-de-Stad	Control	Metschnikowia reukaufii	26.4263	25.5509	25.9886	0.563293	56.3293	0.112659
Herk-de-Stad	Control	Metschnikowia reukaufii	27.4268	26.068	26.7474	0.360961	36.0961	0.0721923
Herk-de-Stad	Control	Metschnikowia reukaufii	25.5863	25.0641	25.3252	0.831211	83.1211	0.166242
Herk-de-Stad	Yeast	Metschnikowia reukaufii	21.7588	21.456	21.6074	7.35691	735.691	1.47138
Herk-de-Stad	Yeast	Metschnikowia reukaufii	23.441	23.379	23.41	2.55593	255.593	0.511186
Herk-de-Stad	Yeast	Metschnikowia reukaufii	23.4734	23.6299	23.5517	2.35216	235.216	0.470431
Herk-de-Stad	Yeast	Metschnikowia reukaufii	22.6869	22.6424	22.6647	3.95733	395.733	0.791466
Herk-de-Stad	Yeast	Metschnikowia reukaufii	20.9206	20.89	20.9053	11.1054	1110.54	2.22108
Herk-de-Stad	Yeast	Metschnikowia reukaufii	19.2682	19.3212	19.2947	28.5617	2856.17	5.71234
Herk-de-Stad	Yeast+bacteria	Metschnikowia reukaufii	21.4768	21.4479	21.4624	8.01014	801.014	1.60203
Herk-de-Stad	Yeast+bacteria	Metschnikowia reukaufii	21.5049	21.6381	21.5715	7.51361	751.361	1.50272
Herk-de-Stad	Yeast+bacteria	Metschnikowia reukaufii	19.7287	19.4741	19.6014	23.8598	2385.98	4.77196
Herk-de-Stad	Yeast+bacteria	Metschnikowia reukaufii	20.9663	20.8323	20.8993	11.1445	1114.45	2.2289
Herk-de-Stad	Yeast+bacteria	Metschnikowia reukaufii	19.8407	19.8542	19.8475	20.6536	2065.36	4.13071
Herk-de-Stad	Yeast+bacteria	Metschnikowia reukaufii	23.5816	23.6097	23.5957	2.29222	229.222	0.458444
Herk-de-Stad	Bacteria	Metschnikowia reukaufii	25.7619	25.612	25.687	0.672302	67.2302	0.13446
Herk-de-Stad	Bacteria	Metschnikowia reukaufii	26.0441	25.8089	25.9265	0.584195	58.4195	0.116839
Herk-de-Stad	Bacteria	Metschnikowia reukaufii	24.9563	24.7935	24.8749	1.08247	108.247	0.216495
Herk-de-Stad	Bacteria	Metschnikowia reukaufii	24.7354	24.6115	24.6734	1.21823	121.823	0.243646
Herk-de-Stad	Bacteria	Metschnikowia reukaufii	23.7665	23.656	23.7113	2.14192	214.192	0.428384
Herk-de-Stad	Bacteria	Metschnikowia reukaufii	24.0099	23.683	23.8465	1.97865	197.865	0.39573
Herk-de-Stad	Control	Acinetobacter nectaris	30.73	30.9616	30.8458	0.0380796	3.80796	0.00761592
Herk-de-Stad	Control	Acinetobacter nectaris	31.4579	32.5533	32.0056	0.01715	1.715	0.00343001
Herk-de-Stad	Control	Acinetobacter nectaris	31.3321	31.9414	31.6368	0.0221017	2.21017	0.00442035
Herk-de-Stad	Control	Acinetobacter nectaris	31.2234	31.3641	31.2938	0.0279826	2.79826	0.00559652
Herk-de-Stad	Control	Acinetobacter nectaris	31.6777	32.2762	31.9769	0.0174917	1.74917	0.00349834
Herk-de-Stad	Control	Acinetobacter nectaris	31.9968	31.856	31.9264	0.0181101	1.81101	0.00362203
Herk-de-Stad	Yeast	Acinetobacter nectaris	29.1656	29.102	29.1338	0.123605	12.3605	0.0247211
Herk-de-Stad	Yeast	Acinetobacter nectaris	31.5935	31.6457	31.6196	0.0223648	2.23648	0.00447296
Herk-de-Stad	Yeast	Acinetobacter nectaris	31.8058	31.274	31.5399	0.0236253	2.36253	0.00472505
Herk-de-Stad	Yeast	Acinetobacter nectaris	31.5707	31.5993	31.585	0.0229034	2.29034	0.00458068
Herk-de-Stad	Yeast	Acinetobacter nectaris	29.9426	29.98	29.9613	0.0699637	6.99637	0.0139927
Herk-de-Stad	Yeast	Acinetobacter nectaris	28.6364	28.8141	28.7252	0.163712	16.3712	0.0327423
Herk-de-Stad	Yeast+bacteria	Acinetobacter nectaris	22.5167	22.5375	22.5271	11.6249	1162.49	2.32498
Herk-de-Stad	Yeast+bacteria	Acinetobacter nectaris	26.2102	26.325	26.2676	0.887461	88.7461	0.177492
Herk-de-Stad	Yeast+bacteria	Acinetobacter nectaris	21.7242	21.7288	21.7265	20.1614	2016.14	4.03228
Herk-de-Stad	Yeast+bacteria	Acinetobacter nectaris	21.9343	22.9103	22.4223	12.4936	1249.36	2.49871
Herk-de-Stad	Yeast+bacteria	Acinetobacter nectaris	21.5793	21.7739	21.6766	20.8656	2086.56	4.17313
Herk-de-Stad	Yeast+bacteria	Acinetobacter nectaris	24.446	24.772	24.609	2.77688	277.688	0.555376
Herk-de-Stad	Bacteria	Acinetobacter nectaris	23.3804	22.8777	23.1291	7.68416	768.416	1.53683
Herk-de-Stad	Bacteria	Acinetobacter nectaris	25.1419	25.293	25.2174	1.82738	182.738	0.365476
Herk-de-Stad	Bacteria	Acinetobacter nectaris	22.9377	22.8607	22.8992	9.00016	900.016	1.80003
Herk-de-Stad	Bacteria	Acinetobacter nectaris	22.8388	22.3547	22.5967	11.0815	1108.15	2.2163
Herk-de-Stad	Bacteria	Acinetobacter nectaris	21.0738	21.0364	21.0551	31.9936	3199.36	6.39872
Herk-de-Stad	Bacteria	Acinetobacter nectaris	21.4102	21.138	21.2741	27.5205	2752.05	5.50409
Tielt-Winge	Yeast	Metschnikowia reukaufii	16.7031	16.8386	16.7709	125.504	12550.4	25.1008
Tielt-Winge	Yeast	Metschnikowia reukaufii	20.9821	20.876	20.9291	10.9519	1095.19	2.19038
Tielt-Winge	Yeast	Metschnikowia reukaufii	14.777	14.758	14.7675	406.387	40638.7	81.2775
Tielt-Winge	Yeast	Metschnikowia reukaufii	18.4332	18.3914	18.4123	47.9243	4792.43	9.58485
Tielt-Winge	Yeast	Metschnikowia reukaufii	16.5597	16.5274	16.5435	143.405	14340.5	28.681
Tielt-Winge	Yeast	Metschnikowia reukaufii	15.1868	14.9913	15.0891	336.547	33654.7	67.3094
Tielt-Winge	Yeast+bacteria	Metschnikowia reukaufii	16.5183	16.5048	16.5115	146.124	14612.4	29.2247
Tielt-Winge	Yeast+bacteria	Metschnikowia reukaufii	17.161	16.653	16.907	115.872	11587.2	23.1745
Tielt-Winge	Yeast+bacteria	Metschnikowia reukaufii	16.748	16.6974	16.7227	129.1	12910	25.8199
Tielt-Winge	Yeast+bacteria	Metschnikowia reukaufii	16.3808	16.5873	16.4841	148.493	14849.3	29.6987
Tielt-Winge	Yeast+bacteria	Metschnikowia reukaufii	19.3536	19.3598	19.3567	27.542	2754.2	5.5084
Tielt-Winge	Yeast+bacteria	Metschnikowia reukaufii	21.5334	22.1779	21.8557	6.36017	636.017	1.27203
Tielt-Winge	Control	Metschnikowia reukaufii	26.9054	26.3706	26.638	0.384876	38.4876	0.0769751
Tielt-Winge	Control	Metschnikowia reukaufii	26.087	25.9502	26.0186	0.553466	55.3466	0.110693
Tielt-Winge	Control	Metschnikowia reukaufii	26.9718	26.9291	26.9504	0.320434	32.0434	0.0640868
Tielt-Winge	Control	Metschnikowia reukaufii	25.791	25.9503	25.8706	0.603639	60.3639	0.120728
Tielt-Winge	Control	Metschnikowia reukaufii	25.8092	26.0815	25.9453	0.577774	57.7774	0.115555
Tielt-Winge	Control	Metschnikowia reukaufii	26.2716	26.2241	26.2478	0.483835	48.3835	0.096767
Tielt-Winge	Bacteria	Metschnikowia reukaufii	25.338	25.1517	25.2449	0.871316	87.1316	0.174263
Tielt-Winge	Bacteria	Metschnikowia reukaufii	26.7357	26.5924	26.664	0.379044	37.9044	0.0758089
Tielt-Winge	Bacteria	Metschnikowia reukaufii	21.4256	21.2857	21.3556	8.52766	852.766	1.70553
Tielt-Winge	Bacteria	Metschnikowia reukaufii	25.7044	25.6441	25.6743	0.67732	67.732	0.135464
Tielt-Winge	Bacteria	Metschnikowia reukaufii	25.3825	25.3288	25.3557	0.816496	81.6496	0.163299
Tielt-Winge	Bacteria	Metschnikowia reukaufii	24.5518	24.3046	24.4282	1.40668	140.668	0.281337
Tielt-Winge	Yeast	Acinetobacter nectaris	25.439	25.1778	25.3084	1.71652	171.652	0.343304
Tielt-Winge	Yeast	Acinetobacter nectaris	22.3938	22.4448	22.4193	12.5199	1251.99	2.50397
Tielt-Winge	Yeast	Acinetobacter nectaris	23.9661	23.9147	23.9404	4.39816	439.816	0.879631
Tielt-Winge	Yeast	Acinetobacter nectaris	25.7777	26.3743	26.076	1.01247	101.247	0.202494
Tielt-Winge	Yeast	Acinetobacter nectaris	24.7106	24.5065	24.6086	2.77768	277.768	0.555536
Tielt-Winge	Yeast+bacteria	Acinetobacter nectaris	17.72	17.9178	17.8189	296.264	29626.4	59.2528
Tielt-Winge	Yeast+bacteria	Acinetobacter nectaris	17.4894	16.9352	17.2123	449.647	44964.7	89.9294
Tielt-Winge	Yeast+bacteria	Acinetobacter nectaris	17.0221	16.9966	17.0093	517.011	51701.1	103.402
Tielt-Winge	Yeast+bacteria	Acinetobacter nectaris	17.9279	17.9149	17.9214	276.108	27610.8	55.2216
Tielt-Winge	Yeast+bacteria	Acinetobacter nectaris	19.9016	20.0086	19.9551	68.1748	6817.48	13.635
Tielt-Winge	Yeast+bacteria	Acinetobacter nectaris	26.9109	26.6204	26.7657	0.630055	63.0055	0.126011
Tielt-Winge	Control	Acinetobacter nectaris	30.5919	31.4227	31.0073	0.0340753	3.40753	0.00681506
Tielt-Winge	Control	Acinetobacter nectaris	31.0096	31.341	31.1753	0.0303582	3.03582	0.00607164
Tielt-Winge	Control	Acinetobacter nectaris	33.5787	33.4112	33.495	0.00615761	0.615761	0.00123152
Tielt-Winge	Control	Acinetobacter nectaris	31.4173	30.4967	30.957	0.0352748	3.52748	0.00705495
Tielt-Winge	Control	Acinetobacter nectaris	27.6166	27.9525	27.7846	0.312642	31.2642	0.0625284
Tielt-Winge	Control	Acinetobacter nectaris	32.1207	31.9654	32.0431	0.0167137	1.67137	0.00334274
Tielt-Winge	Bacteria	Acinetobacter nectaris	23.1265	23.0561	23.0913	7.88628	788.628	1.57726
Tielt-Winge	Bacteria	Acinetobacter nectaris	22.6893	22.4284	22.5588	11.3742	1137.42	2.27483
Tielt-Winge	Bacteria	Acinetobacter nectaris	23.9843	23.9545	23.9694	4.31113	431.113	0.862225
Tielt-Winge	Bacteria	Acinetobacter nectaris	22.9726	22.8415	22.9071	8.95161	895.161	1.79032
Tielt-Winge	Bacteria	Acinetobacter nectaris	22.2627	22.1852	22.2239	14.3202	1432.02	2.86403
